# Supplementary material for: 4-[(4-Chloro­phen­yl)(phen­yl)­meth­yl]­piperazin-1-ium picrate monohydrate
Source: Acta Crystallogr Sect E Struct Rep Online. 2012 Jul 18;68(Pt 8):o2486. doi: 10.1107/S1600536812031984 (PMC3414941; doi:10.1107/S1600536812031984)
Supplement: Supplementary file 1 [file e-68-o2486-sup1.cif]

##############################################################################
#                                                                            #
# This CIF contains the data in a paper accepted for publication in          #
# Acta Crystallographica Section E. It conforms to the requirements of       #
# Notes for Authors for Acta Crystallographica Section E, and has been       #
# peer reviewed under the auspices of the IUCr Commission on Journals.       #
#                                                                            #
# Full details of the Crystallographic Information File format               #
# are given in the paper "The Crystallographic Information File (CIF):       #
# a New Standard Archive File for Crystallography" by S. R. Hall, F. H.      #
# Allen and I. D. Brown [Acta Cryst. (1991), A47, 655-685].                  #
#                                                                            #
# The current version of the core CIF dictionary is obtainable from          #
# ftp://ftp.iucr.org/pub/cif_core.dic.                                       #
#                                                                            #
# Software is freely available for graphical display of the structure(s)     #
# in this CIF. For information consult the CIF software page                 #
# http://www.iucr.org/resources/cif/software.                                #
#                                                                            #
# This file may be used for bona fide research purposes within the           #
# scientific community so long as proper attribution is given to the journal # 
# article from which it was obtained.                                        #
#                                                                            #
##############################################################################
data_global
_audit_creation_method     SHELXL-97
_journal_date_recd_electronic     2012-06-22
_journal_date_accepted     2012-07-13
_journal_name_full     'Acta Crystallographica, Section E'
_journal_year     2012
_journal_volume     68
_journal_issue      8
_journal_page_first     o2486
_journal_page_last     o2486
_journal_paper_category     QO
_journal_paper_doi     10.1107/S1600536812031984
_journal_coeditor_code     SJ5246
_publ_contact_author_name     'Hongqi Li'
_publ_contact_author_address
; Key Laboratory of Science & Technology of Eco-Textile, Ministry of Education,
  College of Chemistry, Chemical Engineering & Biotechnology,
  Donghua University,
  Shanghai 201620,
  People's Republic of China
;
_publ_contact_author_email     hongqili@dhu.edu.cn
_publ_contact_author_fax     '8621 6779 2608'
_publ_contact_author_phone     '8621 6779 2594'
_publ_section_title
;
4-[(4-Chlorophenyl)(phenyl)methyl]piperazin-1-ium picrate monohydrate
;
loop_
    _publ_author_name
    _publ_author_footnote
    _publ_author_address
    'Song, Yanxi' .
; School of Environmental Science and Engineering,
  Donghua University,
  Shanghai 201620,
  People's Repulic of China
;
    'Chidan Kumar, C. S.' .
; Department of Chemistry,
  G. Madegowda Institute of Technology,
  Bharathi Nagar 571 422,
  India
;
    'Chandraju, S.' .
; Department of Sugar Technology,
  University of Mysore, Sir. M. V. PG Center,
  Tubinakere 571 402,
  India
;
    'Naveen, S.' .
; Department of Physics, School of Engineering and Technology,
  Jain University,
  Bangalore 562 112,
  India
;
    'Li, Hongqi' .
; College of Chemistry, Chemical Engineering and Biotechnology,
  Donghua University,
  Shanghai 201620,
  People's Repulic of China
;
data_I
_chemical_name_systematic
;
4-[(4-Chlorophenyl)(phenyl)methyl]piperazin-1-ium 2,4,6-trinitrophenolate
monohydrate
;
_chemical_name_common
;
4-[(4-Chlorophenyl)(phenyl)methyl]piperazin-1-ium picrate monohydrate
;
_chemical_formula_moiety     'C17 H20 Cl N2 +, C6 H2 N3 O7 -, H2 O'
_chemical_formula_sum     'C23 H24 Cl N5 O8'
_chemical_formula_iupac     'C17 H20 Cl N2 +, C6 H2 N3 O7 -, H2 O'
_chemical_formula_weight     533.92
_chemical_melting_point     ?
_chemical_melting_point_gt     441
_chemical_melting_point_lt     445
_symmetry_cell_setting     monoclinic
_symmetry_space_group_name_H-M     'C 2/c'
_symmetry_space_group_name_Hall     '-C 2yc'
loop_
    _symmetry_equiv_pos_as_xyz
    'x, y, z'
    '-x, y, -z+1/2'
    'x+1/2, y+1/2, z'
    '-x+1/2, y+1/2, -z+1/2'
    '-x, -y, -z'
    'x, -y, z-1/2'
    '-x+1/2, -y+1/2, -z'
    'x+1/2, -y+1/2, z-1/2'
_cell_length_a     21.144(2)
_cell_length_b     8.2997(8)
_cell_length_c     28.528(3)
_cell_angle_alpha     90.00
_cell_angle_beta     93.0290(10)
_cell_angle_gamma     90.00
_cell_volume     4999.3(8)
_cell_formula_units_Z     8
_cell_measurement_reflns_used     2514
_cell_measurement_theta_min     2.34
_cell_measurement_theta_max     20.95
_cell_measurement_temperature     296(2)
_exptl_crystal_description     block
_exptl_crystal_colour     yellow
_exptl_crystal_size_max     0.25
_exptl_crystal_size_mid     0.22
_exptl_crystal_size_min     0.07
_exptl_crystal_density_diffrn     1.419
_exptl_crystal_density_meas     ?
_exptl_crystal_density_method     'not measured'
_exptl_crystal_F_000     2224
_exptl_absorpt_coefficient_mu     0.211
_exptl_absorpt_correction_type     multi-scan
_exptl_absorpt_process_details     '(SADABS; Bruker, 2005)'
_exptl_absorpt_correction_T_min     0.9493
_exptl_absorpt_correction_T_max     0.9854
_exptl_special_details
;
;
_diffrn_ambient_temperature     296(2)
_diffrn_radiation_type     MoK\a
_diffrn_radiation_wavelength     0.71073
_diffrn_radiation_source     'fine-focus sealed tube'
_diffrn_radiation_monochromator     graphite
_diffrn_measurement_device_type     'Bruker APEXII CCD'
_diffrn_measurement_method     '\f and \w scans'
_diffrn_detector_area_resol_mean     ?
_diffrn_reflns_number     12567
_diffrn_reflns_av_R_equivalents     0.0261
_diffrn_reflns_av_sigmaI/netI     0.0315
_diffrn_reflns_theta_min     2.34
_diffrn_reflns_theta_max     25.05
_diffrn_reflns_theta_full     25.05
_diffrn_measured_fraction_theta_max     0.997
_diffrn_measured_fraction_theta_full     0.997
_diffrn_reflns_limit_h_min     -25
_diffrn_reflns_limit_h_max     20
_diffrn_reflns_limit_k_min     -9
_diffrn_reflns_limit_k_max     8
_diffrn_reflns_limit_l_min     -31
_diffrn_reflns_limit_l_max     33
_refine_special_details
;
Refinement of <i>F</i>^2^ against ALL reflections. The weighted <i>R</i>-factor
<i>wR</i> and goodness of fit <i>S</i> are based on <i>F</i>^2^, conventional
<i>R</i>-factors <i>R</i> are based on <i>F</i>, with <i>F</i> set to zero for
negative <i>F</i>^2^. The threshold expression of <i>F</i>^2^ >
\s(<i>F</i>^2^) is used only for calculating <i>R</i>-factors(gt) <i>etc</i>.
and is not relevant to the choice of reflections for refinement.
<i>R</i>-factors based on <i>F</i>^2^ are statistically about twice as large
as those based on <i>F</i>, and <i>R</i>- factors based on ALL data will be
even larger.
;
_reflns_number_total     4417
_reflns_number_gt     2996
_reflns_threshold_expression     I>2\s(I)
_refine_ls_structure_factor_coef     Fsqd
_refine_ls_matrix_type     full
_refine_ls_R_factor_all     0.0827
_refine_ls_R_factor_gt     0.0573
_refine_ls_wR_factor_gt     0.1541
_refine_ls_wR_factor_ref     0.1753
_refine_ls_goodness_of_fit_ref     1.038
_refine_ls_restrained_S_all     1.038
_refine_ls_number_reflns     4417
_refine_ls_number_parameters     334
_refine_ls_number_restraints     0
_refine_ls_hydrogen_treatment     constr
_refine_ls_weighting_scheme     calc
_refine_ls_weighting_details
         'calc w=1/[\s^2^(Fo^2^)+(0.0837P)^2^+4.3115P] where P=(Fo^2^+2Fc^2^)/3'
_atom_sites_solution_hydrogens     geom
_atom_sites_solution_primary     direct
_atom_sites_solution_secondary     difmap
_refine_ls_shift/su_max     0.000
_refine_ls_shift/su_mean     0.000
_refine_diff_density_max     0.625
_refine_diff_density_min     -0.461
_refine_ls_extinction_method     none
_refine_ls_extinction_coef     ?
loop_
    _atom_type_symbol
    _atom_type_description
    _atom_type_scat_dispersion_real
    _atom_type_scat_dispersion_imag
    _atom_type_scat_source
    'C' 'C' 0.0033 0.0016
                         'International Tables Vol C Tables 4.2.6.8 and 6.1.1.4'
    'H' 'H' 0.0000 0.0000
                         'International Tables Vol C Tables 4.2.6.8 and 6.1.1.4'
    'N' 'N' 0.0061 0.0033
                         'International Tables Vol C Tables 4.2.6.8 and 6.1.1.4'
    'O' 'O' 0.0106 0.0060
                         'International Tables Vol C Tables 4.2.6.8 and 6.1.1.4'
    'Cl' 'Cl' 0.1484 0.1585
                         'International Tables Vol C Tables 4.2.6.8 and 6.1.1.4'
_computing_data_collection     'APEX2 (Bruker, 2005)'
_computing_cell_refinement     'SAINT (Bruker, 2005)'
_computing_data_reduction     'SAINT (Bruker, 2005)'
_computing_structure_solution     'SHELXS97 (Sheldrick, 2008)'
_computing_structure_refinement     'SHELXL97 (Sheldrick, 2008)'
_computing_molecular_graphics     'SHELXTL (Sheldrick, 2008)'
_computing_publication_material     'SHELXTL (Sheldrick, 2008)'
loop_
    _atom_site_type_symbol
    _atom_site_label
    _atom_site_fract_x
    _atom_site_fract_y
    _atom_site_fract_z
    _atom_site_U_iso_or_equiv
    _atom_site_adp_type
    _atom_site_calc_flag
    _atom_site_refinement_flags
    _atom_site_occupancy
    _atom_site_symmetry_multiplicity
    _atom_site_disorder_assembly
    _atom_site_disorder_group
    C C1 0.4904(2) 0.8333(6) 0.18443(11) 0.0783(11) Uani d . 1 1 . .
    C C2 0.5527(2) 0.8799(4) 0.19014(11) 0.0737(10) Uani d . 1 1 . .
    H H2 0.5633 0.9873 0.1955 0.088 Uiso calc R 1 1 . .
    C C3 0.59944(16) 0.7637(4) 0.18770(10) 0.0606(8) Uani d . 1 1 . .
    H H3 0.6418 0.7938 0.1915 0.073 Uiso calc R 1 1 . .
    C C4 0.58414(13) 0.6039(4) 0.17965(9) 0.0490(7) Uani d . 1 1 . .
    C C5 0.52105(16) 0.5623(5) 0.17391(12) 0.0700(9) Uani d . 1 1 . .
    H H5 0.5100 0.4553 0.1682 0.084 Uiso calc R 1 1 . .
    C C6 0.47386(18) 0.6774(7) 0.17651(14) 0.0917(13) Uani d . 1 1 . .
    H H6 0.4314 0.6481 0.1729 0.110 Uiso calc R 1 1 . .
    C C7 0.63529(13) 0.4768(3) 0.17948(9) 0.0471(7) Uani d . 1 1 . .
    H H7 0.6158 0.3740 0.1699 0.057 Uiso calc R 1 1 . .
    C C8 0.66452(14) 0.4592(3) 0.22959(9) 0.0472(7) Uani d . 1 1 . .
    C C9 0.63449(16) 0.3611(4) 0.26056(10) 0.0609(8) Uani d . 1 1 . .
    H H9 0.5991 0.3016 0.2503 0.073 Uiso calc R 1 1 . .
    C C10 0.65702(19) 0.3512(4) 0.30690(11) 0.0749(10) Uani d . 1 1 . .
    H H10 0.6356 0.2884 0.3279 0.090 Uiso calc R 1 1 . .
    C C11 0.7106(2) 0.4329(4) 0.32234(11) 0.0766(11) Uani d . 1 1 . .
    H H11 0.7259 0.4240 0.3534 0.092 Uiso calc R 1 1 . .
    C C12 0.74098(18) 0.5272(4) 0.29149(11) 0.0683(9) Uani d . 1 1 . .
    H H12 0.7776 0.5820 0.3015 0.082 Uiso calc R 1 1 . .
    C C13 0.71784(15) 0.5421(3) 0.24554(10) 0.0572(8) Uani d . 1 1 . .
    H H13 0.7385 0.6089 0.2251 0.069 Uiso calc R 1 1 . .
    C C14 0.65583(14) 0.5363(4) 0.09816(9) 0.0526(7) Uani d . 1 1 . .
    H H14A 0.6220 0.6154 0.0980 0.063 Uiso calc R 1 1 . .
    H H14B 0.6379 0.4345 0.0874 0.063 Uiso calc R 1 1 . .
    C C15 0.70566(15) 0.5901(4) 0.06551(10) 0.0569(8) Uani d . 1 1 . .
    H H15A 0.6869 0.5989 0.0338 0.068 Uiso calc R 1 1 . .
    H H15B 0.7213 0.6956 0.0750 0.068 Uiso calc R 1 1 . .
    C C16 0.78429(15) 0.4460(4) 0.11470(10) 0.0624(8) Uani d . 1 1 . .
    H H16A 0.8031 0.5443 0.1274 0.075 Uiso calc R 1 1 . .
    H H16B 0.8170 0.3640 0.1148 0.075 Uiso calc R 1 1 . .
    C C17 0.73229(14) 0.3923(4) 0.14476(10) 0.0535(7) Uani d . 1 1 . .
    H H17A 0.7135 0.2937 0.1321 0.064 Uiso calc R 1 1 . .
    H H17B 0.7495 0.3703 0.1763 0.064 Uiso calc R 1 1 . .
    C C18 0.89491(14) 0.6145(3) 0.98892(9) 0.0476(7) Uani d . 1 1 . .
    C C19 0.92823(13) 0.7277(3) 1.01969(9) 0.0458(6) Uani d . 1 1 . .
    C C20 0.98723(13) 0.7849(3) 1.01257(9) 0.0478(7) Uani d . 1 1 . .
    H H20 1.0065 0.8563 1.0340 0.057 Uiso calc R 1 1 . .
    C C21 1.01856(13) 0.7372(3) 0.97362(9) 0.0463(6) Uani d . 1 1 . .
    C C22 0.98998(13) 0.6302(3) 0.94120(9) 0.0473(7) Uani d . 1 1 . .
    H H22 1.0111 0.5966 0.9151 0.057 Uiso calc R 1 1 . .
    C C23 0.93097(14) 0.5763(3) 0.94855(8) 0.0456(6) Uani d . 1 1 . .
    Cl Cl1 0.43227(7) 0.9810(2) 0.18712(4) 0.1402(6) Uani d . 1 1 . .
    N N1 0.68382(10) 0.5177(2) 0.14618(7) 0.0434(5) Uani d . 1 1 . .
    N N2 0.75908(12) 0.4746(3) 0.06606(8) 0.0579(7) Uani d . 1 1 . .
    H H2A 0.7458 0.3808 0.0531 0.069 Uiso calc R 1 1 . .
    H H2B 0.7900 0.5140 0.0488 0.069 Uiso calc R 1 1 . .
    N N3 0.89901(14) 0.7854(3) 1.06134(9) 0.0658(7) Uani d . 1 1 . .
    N N4 1.08105(12) 0.7960(3) 0.96648(9) 0.0631(7) Uani d . 1 1 . .
    N N5 0.90198(15) 0.4691(3) 0.91305(9) 0.0638(7) Uani d . 1 1 . .
    O O1 0.84301(10) 0.5503(3) 0.99573(7) 0.0664(6) Uani d . 1 1 . .
    O O2 0.84210(16) 0.7700(4) 1.06424(12) 0.1309(14) Uani d . 1 1 . .
    O O3 0.92957(14) 0.8649(4) 1.08951(9) 0.1129(11) Uani d . 1 1 . .
    O O4 1.10570(11) 0.8886(3) 0.99550(9) 0.0830(7) Uani d . 1 1 . .
    O O5 1.10730(11) 0.7526(4) 0.93145(9) 0.0903(8) Uani d . 1 1 . .
    O O6 0.93478(15) 0.3624(3) 0.89779(9) 0.0927(9) Uani d . 1 1 . .
    O O7 0.84749(14) 0.4966(4) 0.89915(9) 0.0922(9) Uani d . 1 1 . .
    O O1W 0.74452(12) 0.3604(3) 0.95584(11) 0.0996(9) Uani d . 1 1 . .
    H H1WA 0.7756 0.4210 0.9638 0.100 Uiso d R 1 1 . .
    H H1WB 0.7219 0.4009 0.9333 0.100 Uiso d R 1 1 . .
loop_
    _atom_site_aniso_label
    _atom_site_aniso_U_11
    _atom_site_aniso_U_22
    _atom_site_aniso_U_33
    _atom_site_aniso_U_12
    _atom_site_aniso_U_13
    _atom_site_aniso_U_23
    C1 0.076(3) 0.113(3) 0.0465(18) 0.037(2) 0.0071(17) 0.008(2)
    C2 0.104(3) 0.069(2) 0.0476(18) 0.020(2) 0.0063(18) -0.0020(16)
    C3 0.063(2) 0.066(2) 0.0534(17) 0.0055(16) 0.0062(14) -0.0042(15)
    C4 0.0517(17) 0.0633(19) 0.0323(13) -0.0009(14) 0.0060(11) 0.0012(12)
    C5 0.057(2) 0.086(2) 0.066(2) -0.0055(18) -0.0042(16) 0.0045(18)
    C6 0.053(2) 0.139(4) 0.083(3) 0.013(2) -0.0016(19) 0.021(3)
    C7 0.0550(17) 0.0479(16) 0.0390(14) -0.0083(13) 0.0066(12) -0.0017(12)
    C8 0.0609(18) 0.0451(15) 0.0362(14) 0.0050(13) 0.0099(12) 0.0016(12)
    C9 0.070(2) 0.0621(19) 0.0514(17) -0.0011(16) 0.0138(15) 0.0072(15)
    C10 0.102(3) 0.078(2) 0.0464(18) 0.010(2) 0.0210(18) 0.0172(17)
    C11 0.114(3) 0.074(2) 0.0407(17) 0.022(2) -0.0060(18) -0.0037(17)
    C12 0.092(3) 0.059(2) 0.0517(19) 0.0035(18) -0.0103(17) -0.0110(16)
    C13 0.076(2) 0.0493(17) 0.0459(16) -0.0060(15) 0.0015(14) 0.0000(13)
    C14 0.0597(18) 0.0622(18) 0.0360(14) -0.0025(14) 0.0050(12) 0.0029(13)
    C15 0.068(2) 0.0625(19) 0.0413(15) -0.0056(15) 0.0105(13) 0.0058(13)
    C16 0.0562(19) 0.077(2) 0.0551(18) 0.0061(16) 0.0105(14) -0.0074(16)
    C17 0.0615(18) 0.0558(17) 0.0437(15) 0.0042(14) 0.0074(13) -0.0004(13)
    C18 0.0596(18) 0.0456(15) 0.0377(14) -0.0050(13) 0.0036(12) 0.0050(12)
    C19 0.0569(18) 0.0463(15) 0.0349(13) -0.0004(13) 0.0105(12) -0.0017(11)
    C20 0.0556(18) 0.0469(15) 0.0407(14) 0.0011(13) 0.0000(12) -0.0056(12)
    C21 0.0450(16) 0.0524(16) 0.0416(14) 0.0024(12) 0.0037(12) -0.0032(12)
    C22 0.0587(18) 0.0481(16) 0.0357(14) 0.0051(13) 0.0066(12) 0.0004(12)
    C23 0.0615(18) 0.0420(15) 0.0332(13) -0.0034(13) 0.0002(12) -0.0011(11)
    Cl1 0.1339(11) 0.1911(15) 0.0945(9) 0.1027(11) -0.0038(7) 0.0031(8)
    N1 0.0497(13) 0.0483(13) 0.0329(11) 0.0007(10) 0.0079(9) 0.0009(9)
    N2 0.0628(16) 0.0653(16) 0.0474(14) -0.0124(13) 0.0204(11) -0.0090(12)
    N3 0.073(2) 0.0739(18) 0.0525(15) -0.0172(15) 0.0207(14) -0.0167(13)
    N4 0.0517(16) 0.0783(18) 0.0599(16) -0.0023(13) 0.0082(13) -0.0124(14)
    N5 0.083(2) 0.0657(18) 0.0430(14) -0.0191(16) 0.0051(14) -0.0043(13)
    O1 0.0707(15) 0.0780(15) 0.0518(12) -0.0294(12) 0.0165(10) -0.0060(10)
    O2 0.110(2) 0.157(3) 0.134(3) -0.068(2) 0.080(2) -0.084(2)
    O3 0.096(2) 0.176(3) 0.0682(16) -0.019(2) 0.0176(14) -0.0608(19)
    O4 0.0640(15) 0.1024(19) 0.0827(16) -0.0237(14) 0.0053(12) -0.0275(15)
    O5 0.0620(15) 0.131(2) 0.0809(17) -0.0089(15) 0.0277(13) -0.0341(16)
    O6 0.142(3) 0.0651(15) 0.0704(16) -0.0023(16) 0.0001(16) -0.0268(13)
    O7 0.0768(18) 0.135(2) 0.0642(16) -0.0288(17) -0.0021(13) -0.0199(15)
    O1W 0.0735(17) 0.0920(19) 0.133(2) -0.0152(14) 0.0024(16) -0.0241(17)
_geom_special_details
;
All e.s.d.'s (except the e.s.d. in the dihedral angle between two l.s. planes)
are estimated using the full covariance matrix. The cell e.s.d.'s are taken
into account individually in the estimation of e.s.d.'s in distances, angles
and torsion angles; correlations between e.s.d.'s in cell parameters are only
used when they are defined by crystal symmetry. An approximate (isotropic)
treatment of cell e.s.d.'s is used for estimating e.s.d.'s involving l.s.
planes.
;
loop_
    _geom_bond_atom_site_label_1
    _geom_bond_atom_site_label_2
    _geom_bond_site_symmetry_2
    _geom_bond_distance
    _geom_bond_publ_flag
    C1 C6 . 1.356(6) ?
    C1 C2 . 1.376(5) ?
    C1 Cl1 . 1.740(4) ?
    C2 C3 . 1.384(5) ?
    C2 H2 . 0.9300 ?
    C3 C4 . 1.382(4) ?
    C3 H3 . 0.9300 ?
    C4 C5 . 1.379(4) ?
    C4 C7 . 1.511(4) ?
    C5 C6 . 1.386(5) ?
    C5 H5 . 0.9300 ?
    C6 H6 . 0.9300 ?
    C7 N1 . 1.474(3) ?
    C7 C8 . 1.534(4) ?
    C7 H7 . 0.9800 ?
    C8 C13 . 1.378(4) ?
    C8 C9 . 1.381(4) ?
    C9 C10 . 1.384(4) ?
    C9 H9 . 0.9300 ?
    C10 C11 . 1.372(5) ?
    C10 H10 . 0.9300 ?
    C11 C12 . 1.364(5) ?
    C11 H11 . 0.9300 ?
    C12 C13 . 1.380(4) ?
    C12 H12 . 0.9300 ?
    C13 H13 . 0.9300 ?
    C14 N1 . 1.471(3) ?
    C14 C15 . 1.510(4) ?
    C14 H14A . 0.9700 ?
    C14 H14B . 0.9700 ?
    C15 N2 . 1.481(4) ?
    C15 H15A . 0.9700 ?
    C15 H15B . 0.9700 ?
    C16 N2 . 1.479(4) ?
    C16 C17 . 1.497(4) ?
    C16 H16A . 0.9700 ?
    C16 H16B . 0.9700 ?
    C17 N1 . 1.463(3) ?
    C17 H17A . 0.9700 ?
    C17 H17B . 0.9700 ?
    C18 O1 . 1.244(3) ?
    C18 C19 . 1.444(4) ?
    C18 C23 . 1.449(4) ?
    C19 C20 . 1.360(4) ?
    C19 N3 . 1.449(4) ?
    C20 C21 . 1.381(4) ?
    C20 H20 . 0.9300 ?
    C21 C22 . 1.397(4) ?
    C21 N4 . 1.433(4) ?
    C22 C23 . 1.352(4) ?
    C22 H22 . 0.9300 ?
    C23 N5 . 1.459(4) ?
    N2 H2A . 0.9000 ?
    N2 H2B . 0.9000 ?
    N3 O3 . 1.202(3) ?
    N3 O2 . 1.217(4) ?
    N4 O5 . 1.223(3) ?
    N4 O4 . 1.226(3) ?
    N5 O6 . 1.219(4) ?
    N5 O7 . 1.220(4) ?
    O1W H1WA . 0.8501 ?
    O1W H1WA . 0.8501 ?
    O1W H1WB . 0.8502 ?
loop_
    _geom_angle_atom_site_label_1
    _geom_angle_atom_site_label_2
    _geom_angle_atom_site_label_3
    _geom_angle_site_symmetry_1
    _geom_angle_site_symmetry_3
    _geom_angle
    _geom_angle_publ_flag
    C6 C1 C2 . . 121.6(3) ?
    C6 C1 Cl1 . . 120.2(4) ?
    C2 C1 Cl1 . . 118.2(4) ?
    C1 C2 C3 . . 118.7(4) ?
    C1 C2 H2 . . 120.6 ?
    C3 C2 H2 . . 120.6 ?
    C4 C3 C2 . . 121.0(3) ?
    C4 C3 H3 . . 119.5 ?
    C2 C3 H3 . . 119.5 ?
    C5 C4 C3 . . 118.5(3) ?
    C5 C4 C7 . . 120.9(3) ?
    C3 C4 C7 . . 120.6(3) ?
    C4 C5 C6 . . 121.0(4) ?
    C4 C5 H5 . . 119.5 ?
    C6 C5 H5 . . 119.5 ?
    C1 C6 C5 . . 119.2(4) ?
    C1 C6 H6 . . 120.4 ?
    C5 C6 H6 . . 120.4 ?
    N1 C7 C4 . . 111.4(2) ?
    N1 C7 C8 . . 111.3(2) ?
    C4 C7 C8 . . 108.5(2) ?
    N1 C7 H7 . . 108.6 ?
    C4 C7 H7 . . 108.6 ?
    C8 C7 H7 . . 108.6 ?
    C13 C8 C9 . . 118.6(3) ?
    C13 C8 C7 . . 122.8(2) ?
    C9 C8 C7 . . 118.5(3) ?
    C8 C9 C10 . . 120.0(3) ?
    C8 C9 H9 . . 120.0 ?
    C10 C9 H9 . . 120.0 ?
    C11 C10 C9 . . 120.9(3) ?
    C11 C10 H10 . . 119.5 ?
    C9 C10 H10 . . 119.5 ?
    C12 C11 C10 . . 119.1(3) ?
    C12 C11 H11 . . 120.5 ?
    C10 C11 H11 . . 120.5 ?
    C11 C12 C13 . . 120.6(3) ?
    C11 C12 H12 . . 119.7 ?
    C13 C12 H12 . . 119.7 ?
    C8 C13 C12 . . 120.8(3) ?
    C8 C13 H13 . . 119.6 ?
    C12 C13 H13 . . 119.6 ?
    N1 C14 C15 . . 110.2(2) ?
    N1 C14 H14A . . 109.6 ?
    C15 C14 H14A . . 109.6 ?
    N1 C14 H14B . . 109.6 ?
    C15 C14 H14B . . 109.6 ?
    H14A C14 H14B . . 108.1 ?
    N2 C15 C14 . . 111.0(2) ?
    N2 C15 H15A . . 109.4 ?
    C14 C15 H15A . . 109.4 ?
    N2 C15 H15B . . 109.4 ?
    C14 C15 H15B . . 109.4 ?
    H15A C15 H15B . . 108.0 ?
    N2 C16 C17 . . 110.2(2) ?
    N2 C16 H16A . . 109.6 ?
    C17 C16 H16A . . 109.6 ?
    N2 C16 H16B . . 109.6 ?
    C17 C16 H16B . . 109.6 ?
    H16A C16 H16B . . 108.1 ?
    N1 C17 C16 . . 109.9(2) ?
    N1 C17 H17A . . 109.7 ?
    C16 C17 H17A . . 109.7 ?
    N1 C17 H17B . . 109.7 ?
    C16 C17 H17B . . 109.7 ?
    H17A C17 H17B . . 108.2 ?
    O1 C18 C19 . . 126.1(3) ?
    O1 C18 C23 . . 122.4(2) ?
    C19 C18 C23 . . 111.4(2) ?
    C20 C19 C18 . . 123.9(2) ?
    C20 C19 N3 . . 116.2(2) ?
    C18 C19 N3 . . 119.9(3) ?
    C19 C20 C21 . . 120.2(2) ?
    C19 C20 H20 . . 119.9 ?
    C21 C20 H20 . . 119.9 ?
    C20 C21 C22 . . 120.4(3) ?
    C20 C21 N4 . . 120.1(2) ?
    C22 C21 N4 . . 119.5(2) ?
    C23 C22 C21 . . 118.6(2) ?
    C23 C22 H22 . . 120.7 ?
    C21 C22 H22 . . 120.7 ?
    C22 C23 C18 . . 125.4(2) ?
    C22 C23 N5 . . 116.8(2) ?
    C18 C23 N5 . . 117.7(3) ?
    C17 N1 C14 . . 107.3(2) ?
    C17 N1 C7 . . 111.5(2) ?
    C14 N1 C7 . . 111.4(2) ?
    C16 N2 C15 . . 110.5(2) ?
    C16 N2 H2A . . 109.5 ?
    C15 N2 H2A . . 109.5 ?
    C16 N2 H2B . . 109.5 ?
    C15 N2 H2B . . 109.5 ?
    H2A N2 H2B . . 108.1 ?
    O3 N3 O2 . . 120.7(3) ?
    O3 N3 C19 . . 119.5(3) ?
    O2 N3 C19 . . 119.1(3) ?
    O5 N4 O4 . . 122.8(3) ?
    O5 N4 C21 . . 118.5(3) ?
    O4 N4 C21 . . 118.7(2) ?
    O6 N5 O7 . . 124.4(3) ?
    O6 N5 C23 . . 117.7(3) ?
    O7 N5 C23 . . 117.8(3) ?
    H1WA O1W H1WA . . 0.0 ?
    H1WA O1W H1WB . . 111.4 ?
    H1WA O1W H1WB . . 111.4 ?
loop_
    _geom_hbond_atom_site_label_D
    _geom_hbond_atom_site_label_H
    _geom_hbond_atom_site_label_A
    _geom_hbond_site_symmetry_A
    _geom_hbond_distance_DH
    _geom_hbond_distance_HA
    _geom_hbond_distance_DA
    _geom_hbond_angle_DHA
    N2 H2A O1W 7_656 0.90 2.03 2.850(4) 150.9
    N2 H2B O1 1_554 0.90 1.96 2.819(3) 160.4
    N2 H2B O2 1_554 0.90 2.42 3.017(4) 123.8
    O1W H1WA O1 . 0.85 1.97 2.805(3) 168.0
    C16 H16B O5 5_766 0.97 2.34 3.166(4) 143
_iucr_refine_instructions_details
;
TITL 120328a_0m in C2/c
CELL 0.71073  21.1441   8.2997  28.5278  90.000  93.029  90.000
ZERR   8.00   0.0021   0.0008   0.0028   0.000   0.001   0.000
LATT 7
SYMM -X, Y, 0.5-Z
SFAC C  H  N  O  Cl
UNIT 184  192  40  64  8
OMIT -3 50.1
L.S. 20
ACTA
BOND $h
FMAP 2
PLAN 5
SIZE 0.07 0.22 0.25
htab
htab o1w o7
htab o1w o1
htab n2 o2_$2
htab n2 o1_$2
htab n2 o1w_$1
eqiv $2 x, y, z-1
eqiv $1 -x+3/2, -y+1/2, -z+1
BIND H1WA O1W
WGHT   0.083700   4.311501
FVAR 0.081040
TEMP 23.000
C1     1   0.490360   0.833343   0.184433  11.000000   0.076390 =
           0.112600   0.046450   0.008050   0.007080   0.036870
C2     1   0.552745   0.879854   0.190138  11.000000   0.104140 =
           0.069420   0.047630  -0.002050   0.006290   0.020000
AFIX 43
H2     2   0.563337   0.987264   0.195530  11.000000  -1.200000
AFIX 0
C3     1   0.599442   0.763736   0.187700  11.000000   0.062880 =
           0.065760   0.053370  -0.004250   0.006180   0.005500
AFIX 43
H3     2   0.641775   0.793761   0.191538  11.000000  -1.200000
AFIX 0
C4     1   0.584141   0.603873   0.179651  11.000000   0.051740 =
           0.063280   0.032290   0.001200   0.006010  -0.000940
C5     1   0.521045   0.562267   0.173910  11.000000   0.056920 =
           0.086340   0.065810   0.004540  -0.004160  -0.005460
AFIX 43
H5     2   0.509988   0.455325   0.168208  11.000000  -1.200000
AFIX 0
C6     1   0.473859   0.677421   0.176508  11.000000   0.052810 =
           0.139240   0.082620   0.021360  -0.001570   0.012980
AFIX 43
H6     2   0.431432   0.648114   0.172862  11.000000  -1.200000
AFIX 0
C7     1   0.635291   0.476824   0.179482  11.000000   0.055000 =
           0.047880   0.038970  -0.001660   0.006560  -0.008320
AFIX 13
H7     2   0.615801   0.373990   0.169948  11.000000  -1.200000
AFIX 0
C8     1   0.664517   0.459163   0.229592  11.000000   0.060880 =
           0.045140   0.036220   0.001550   0.009850   0.004980
C9     1   0.634485   0.361057   0.260565  11.000000   0.070310 =
           0.062130   0.051430   0.007230   0.013810  -0.001070
AFIX 43
H9     2   0.599134   0.301612   0.250289  11.000000  -1.200000
AFIX 0
C10    1   0.657016   0.351236   0.306902  11.000000   0.101950 =
           0.078070   0.046360   0.017160   0.020990   0.010250
AFIX 43
H10    2   0.635554   0.288396   0.327883  11.000000  -1.200000
AFIX 0
C11    1   0.710553   0.432856   0.322335  11.000000   0.113730 =
           0.074200   0.040680  -0.003720  -0.006020   0.022360
AFIX 43
H11    2   0.725894   0.424004   0.353386  11.000000  -1.200000
AFIX 0
C12    1   0.740976   0.527205   0.291488  11.000000   0.092460 =
           0.059260   0.051740  -0.011030  -0.010310   0.003550
AFIX 43
H12    2   0.777612   0.581963   0.301506  11.000000  -1.200000
AFIX 0
C13    1   0.717843   0.542081   0.245538  11.000000   0.076260 =
           0.049260   0.045880   0.000050   0.001490  -0.006040
AFIX 43
H13    2   0.738501   0.608871   0.225102  11.000000  -1.200000
AFIX 0
C14    1   0.655831   0.536342   0.098161  11.000000   0.059680 =
           0.062240   0.036020   0.002870   0.005020  -0.002530
AFIX 23
H14A   2   0.622019   0.615359   0.098004  11.000000  -1.200000
H14B   2   0.637863   0.434539   0.087356  11.000000  -1.200000
AFIX 0
C15    1   0.705660   0.590075   0.065514  11.000000   0.067740 =
           0.062490   0.041300   0.005770   0.010550  -0.005570
AFIX 23
H15A   2   0.686912   0.598896   0.033844  11.000000  -1.200000
H15B   2   0.721314   0.695591   0.075044  11.000000  -1.200000
AFIX 0
C16    1   0.784288   0.445960   0.114700  11.000000   0.056230 =
           0.076630   0.055130  -0.007410   0.010450   0.006050
AFIX 23
H16A   2   0.803103   0.544331   0.127402  11.000000  -1.200000
H16B   2   0.817002   0.364017   0.114750  11.000000  -1.200000
AFIX 0
C17    1   0.732292   0.392269   0.144760  11.000000   0.061520 =
           0.055840   0.043700  -0.000450   0.007380   0.004230
AFIX 23
H17A   2   0.713527   0.293719   0.132144  11.000000  -1.200000
H17B   2   0.749486   0.370330   0.176312  11.000000  -1.200000
AFIX 0
C18    1   0.894908   0.614486   0.988918  11.000000   0.059640 =
           0.045610   0.037660   0.004970   0.003630  -0.004980
C19    1   0.928227   0.727665   1.019689  11.000000   0.056950 =
           0.046290   0.034930  -0.001670   0.010490  -0.000440
C20    1   0.987234   0.784855   1.012571  11.000000   0.055580 =
           0.046940   0.040660  -0.005590   0.000000   0.001100
AFIX 43
H20    2   1.006544   0.856256   1.033990  11.000000  -1.200000
AFIX 0
C21    1   1.018560   0.737184   0.973617  11.000000   0.044950 =
           0.052370   0.041600  -0.003160   0.003650   0.002370
C22    1   0.989979   0.630152   0.941199  11.000000   0.058670 =
           0.048100   0.035700   0.000350   0.006580   0.005130
AFIX 43
H22    2   1.011078   0.596628   0.915122  11.000000  -1.200000
AFIX 0
C23    1   0.930969   0.576341   0.948551  11.000000   0.061550 =
           0.041960   0.033180  -0.001060   0.000220  -0.003430
Cl1    5   0.432266   0.981045   0.187115  11.000000   0.133860 =
           0.191060   0.094490   0.003120  -0.003790   0.102750
N1     3   0.683818   0.517668   0.146176  11.000000   0.049700 =
           0.048340   0.032910   0.000900   0.007900   0.000720
N2     3   0.759080   0.474583   0.066063  11.000000   0.062780 =
           0.065290   0.047440  -0.009030   0.020450  -0.012420
AFIX 23
H2A    2   0.745809   0.380772   0.053137  11.000000  -1.200000
H2B    2   0.790000   0.514015   0.048836  11.000000  -1.200000
AFIX 0
N3     3   0.899010   0.785382   1.061338  11.000000   0.072710 =
           0.073910   0.052540  -0.016680   0.020710  -0.017200
N4     3   1.081051   0.796044   0.966478  11.000000   0.051690 =
           0.078280   0.059900  -0.012380   0.008220  -0.002310
N5     3   0.901984   0.469079   0.913052  11.000000   0.082890 =
           0.065690   0.043020  -0.004280   0.005140  -0.019070
O1     4   0.843014   0.550312   0.995727  11.000000   0.070700 =
           0.077960   0.051820  -0.006030   0.016490  -0.029440
O2     4   0.842100   0.769981   1.064241  11.000000   0.109810 =
           0.156560   0.133950  -0.084040   0.079510  -0.067680
O3     4   0.929570   0.864932   1.089509  11.000000   0.096080 =
           0.175950   0.068150  -0.060750   0.017550  -0.018730
O4     4   1.105695   0.888612   0.995504  11.000000   0.064030 =
           0.102370   0.082720  -0.027510   0.005260  -0.023740
O5     4   1.107298   0.752564   0.931447  11.000000   0.062030 =
           0.130620   0.080940  -0.034060   0.027720  -0.008890
O6     4   0.934778   0.362414   0.897786  11.000000   0.142050 =
           0.065110   0.070350  -0.026810   0.000130  -0.002310
O7     4   0.847494   0.496585   0.899148  11.000000   0.076830 =
           0.135000   0.064190  -0.019900  -0.002060  -0.028790
O1W    4   0.744519   0.360376   0.955845  11.000000   0.073480 =
           0.091990   0.132900  -0.024150   0.002370  -0.015190
AFIX 3
H1WA   2   0.775638   0.421046   0.963835  11.000000  -1.000000
H1WB   2   0.721878   0.400886   0.933316  11.000000  -1.000000
AFIX
HKLF 4
END
HKLF 4
REM  120328a_0m in C2/c
REM R1=  0.0573 for   2996 Fo > 4sig(Fo)  and  0.0827 for all   4417 data
REM    334 parameters refined using      0 restraints
;
