# Supplementary material for: 4-[(4-Chloro­phen­yl)(phen­yl)­meth­yl]­piperazin-1-ium picrate monohydrate
Source: Acta Crystallogr Sect E Struct Rep Online. 2012 Jul 18;68(Pt 8):o2486. doi: 10.1107/S1600536812031984 (PMC3414941; doi:10.1107/S1600536812031984)
Supplement: Supplementary file 2 [file e-68-o2486-Isup2.hkl]

# 
# h,k,l, Fc-squared, Fo-squared, sigma(Fo-squared) and status flag 
# 
data_I
_shelx_title ' 120328a_0m in C2/c' 
_shelx_refln_list_code          4 
_shelx_F_calc_maximum      411.26 
_exptl_crystal_F_000      2224.00 
_reflns_d_resolution_high  0.8394 
 
loop_ 
 _symmetry_equiv_pos_as_xyz 
 'x, y, z' 
 '-x, y, -z+1/2' 
 'x+1/2, y+1/2, z' 
 '-x+1/2, y+1/2, -z+1/2' 
 '-x, -y, -z' 
 'x, -y, z-1/2' 
 '-x+1/2, -y+1/2, -z' 
 'x+1/2, -y+1/2, z-1/2' 
 
_cell_length_a    21.1441 
_cell_length_b     8.2997 
_cell_length_c    28.5278 
_cell_angle_alpha  90.000 
_cell_angle_beta   93.029 
_cell_angle_gamma  90.000 
 
_shelx_F_squared_multiplier     1.000 
 
loop_ 
 _refln_index_h 
 _refln_index_k 
 _refln_index_l 
 _refln_F_squared_calc 
 _refln_F_squared_meas 
 _refln_F_squared_sigma 
 _refln_observed_status 
   4   0   0     6281.39     7498.33    133.98 o 
   6   0   0    42826.82    38992.86    586.16 o 
   8   0   0     2982.41     3363.21     95.92 o 
  10   0   0        1.13       35.02     18.27 o 
  12   0   0    24428.28    27424.87    476.54 o 
  14   0   0     2293.29     2180.23     98.96 o 
  16   0   0     1094.18     1097.73     77.65 o 
  18   0   0       30.83       33.50     31.97 o 
  20   0   0       32.15       19.79     33.50 o 
  22   0   0      973.35     1033.78    106.58 o 
  24   0   0      313.38      234.47     63.95 o 
   1   1   0     2291.14     2384.90     36.56 o 
   3   1   0    46152.92    45851.10    323.69 o 
   5   1   0    20152.40    20225.82    183.96 o 
   7   1   0     2986.40     2777.07     55.98 o 
   9   1   0     8841.28     8451.00    128.62 o 
  11   1   0        1.45       21.71     12.35 o 
  13   1   0     1505.41     1328.78     52.72 o 
  15   1   0      935.62     1125.80     82.98 o 
  17   1   0      196.26      159.33     44.91 o 
  19   1   0     1042.54      836.27     73.84 o 
  21   1   0        0.18       -1.81     22.53 o 
  23   1   0       69.90       61.48     31.16 o 
  25   1   0        0.05       10.66     26.91 o 
   0   2   0    58793.53    53958.64    533.93 o 
   2   2   0    83970.59    84624.48    539.32 o 
   4   2   0     1424.36     1606.48     23.99 o 
   6   2   0       30.38       94.15      8.56 o 
   8   2   0     6249.18     6334.08     83.90 o 
  10   2   0    11920.30    12923.51    178.11 o 
  12   2   0        2.14       15.07     11.05 o 
  14   2   0     1500.85     1406.57     56.94 o 
  16   2   0       19.24       11.21     19.03 o 
  18   2   0       39.57       -3.33     19.72 o 
  20   2   0       10.24      -29.58     19.72 o 
  22   2   0        6.28       -8.46     24.20 o 
  24   2   0       15.00       15.43     27.44 o 
   1   3   0     9538.27     8238.42     67.49 o 
   3   3   0     3262.49     2518.57     31.25 o 
   5   3   0    11978.63    11497.00     83.09 o 
   7   3   0     3106.31     3075.14     39.94 o 
   9   3   0       86.17      132.44     12.16 o 
  11   3   0      398.25      442.79     30.44 o 
  13   3   0     1475.18     1636.17     48.57 o 
  15   3   0      131.71      153.09     25.68 o 
  17   3   0      117.55      138.47     28.53 o 
  19   3   0        0.29       13.12     20.81 o 
  21   3   0       16.89       53.76     27.74 o 
  23   3   0      146.96      201.91     42.84 o 
   0   4   0     2581.17     2473.53    135.50 o 
   2   4   0      631.78     1001.64     24.92 o 
   4   4   0     3969.89     3704.55     50.62 o 
   6   4   0     2017.33     2000.56     32.09 o 
   8   4   0      157.52      174.15     13.01 o 
  10   4   0      375.13      347.28     18.36 o 
  12   4   0      288.34      380.54     25.43 o 
  14   4   0       11.54       -8.88     11.65 o 
  16   4   0      202.83      231.29     29.01 o 
  18   4   0        6.29      -20.32     13.55 o 
  20   4   0        1.31       -8.55     18.74 o 
  22   4   0       66.72       86.93     45.68 o 
   1   5   0      228.89      188.34     15.64 o 
   3   5   0       81.50       82.71     14.51 o 
   5   5   0      128.18      207.57     15.91 o 
   7   5   0      819.30      975.32     46.15 o 
   9   5   0      154.53      167.15     21.06 o 
  11   5   0      888.11      917.53     47.98 o 
  13   5   0       65.87       67.24     19.63 o 
  15   5   0       54.13      132.55     38.06 o 
  17   5   0       13.75      -21.01     14.01 o 
  19   5   0        2.76       -0.59     17.99 o 
  21   5   0        3.04       19.49     24.48 o 
   0   6   0      294.85      333.67     41.11 o 
   2   6   0      262.29      296.56     35.45 o 
   4   6   0       16.38       20.92     16.66 o 
   6   6   0      730.33      723.24     38.71 o 
   8   6   0      106.51      147.86     22.29 o 
  10   6   0     2035.71     2224.36     63.66 o 
  12   6   0        3.14       13.73     17.22 o 
  14   6   0       30.03       42.13     19.83 o 
  16   6   0      774.11      828.06     88.59 o 
  18   6   0        0.01       -7.96     18.70 o 
   1   7   0      285.86      404.57     33.09 o 
   3   7   0      685.34      601.85     48.12 o 
   5   7   0      172.68      160.45     30.33 o 
   7   7   0        5.52        6.45     18.21 o 
   9   7   0      197.65      171.02     31.16 o 
  11   7   0       77.59      158.10     31.16 o 
  13   7   0        0.02       -3.69     20.37 o 
  15   7   0        0.18      -19.67     20.55 o 
  17   7   0        2.02      -19.34     19.89 o 
   0   8   0      736.22      677.51     83.74 o 
   2   8   0      154.52      207.62     35.96 o 
   4   8   0       40.15       25.81     21.12 o 
   6   8   0      108.70      134.41     30.09 o 
   8   8   0      182.56      208.42     35.53 o 
  10   8   0        1.36       34.92     25.15 o 
  12   8   0        3.17        6.72     22.05 o 
  14   8   0       98.57       91.45     32.08 o 
   1   9   0       15.43       -1.32     33.50 o 
   3   9   0       12.87       14.17     33.50 o 
   5   9   0        2.11       51.77     41.11 o 
   7   9   0       14.80       15.46     32.73 o 
   9   9   0       26.71        4.54     25.15 o 
 -25   1   1       15.01       -7.61     38.06 o 
 -23   1   1       22.85       -5.35     22.98 o 
 -21   1   1      184.17      155.20     33.32 o 
 -19   1   1      101.02      171.78     34.40 o 
 -17   1   1       12.19       24.49     19.29 o 
 -15   1   1     1464.93     1354.34     58.02 o 
 -13   1   1      157.38      139.21     23.13 o 
 -11   1   1     7086.74     7329.71    125.33 o 
  -9   1   1    10330.79    10216.19    146.88 o 
  -7   1   1    17978.18    16836.16    165.20 o 
  -5   1   1    17346.73    16281.06    167.37 o 
  -3   1   1     3884.72     4341.25     42.15 o 
  -1   1   1     5652.23     4752.47     48.93 o 
   1   1   1    12926.62    12369.25    108.07 o 
   3   1   1    52176.01    50422.92    315.84 o 
   5   1   1     6416.24     5013.66     51.36 o 
   7   1   1     6050.81     5191.84     73.59 o 
   9   1   1      455.92      317.05     31.97 o 
  11   1   1      277.28      275.54     26.23 o 
  13   1   1     1447.61     1315.49     60.90 o 
  15   1   1       59.01       84.25     21.89 o 
  17   1   1      235.46      309.42     70.80 o 
  19   1   1        9.73       34.85     24.20 o 
  21   1   1       31.16       24.42     25.77 o 
  23   1   1        0.04      -15.73     25.12 o 
 -24   2   1       36.54       30.62     39.59 o 
 -22   2   1       21.99       12.18     27.41 o 
 -20   2   1        0.70       -8.02     38.06 o 
 -18   2   1      206.89      188.86     54.81 o 
 -16   2   1     1833.89     1696.74    115.71 o 
 -14   2   1      279.31      384.62     36.41 o 
 -12   2   1        1.95        8.09      9.94 o 
 -10   2   1     1738.20     2026.85     46.44 o 
  -8   2   1      785.60      871.35     39.72 o 
  -6   2   1    13079.52    12950.36    110.56 o 
  -4   2   1     9123.44     8467.44     67.42 o 
  -2   2   1      190.33      313.77     13.84 o 
   0   2   1    16389.88    15168.27    150.11 o 
   2   2   1      129.87      107.57      6.86 o 
   4   2   1       55.33       24.16      4.67 o 
   6   2   1     1079.82     1254.54     24.28 o 
   8   2   1      613.69      660.32     20.36 o 
  10   2   1      238.65      131.70     15.82 o 
  12   2   1      512.82      704.34     44.28 o 
  14   2   1     1746.73     1638.44     61.84 o 
  16   2   1      390.19      439.52     74.60 o 
  18   2   1      440.60      656.65     68.51 o 
  20   2   1        2.99       -8.25     25.12 o 
  22   2   1      172.72      182.22     36.85 o 
  24   2   1       27.92       46.67     32.82 o 
 -23   3   1       79.41       41.09     22.60 o 
 -21   3   1      265.15      319.79     35.70 o 
 -19   3   1      227.55      181.95     33.17 o 
 -17   3   1      172.14      120.25     35.02 o 
 -15   3   1        2.02       -6.16     12.14 o 
 -13   3   1      736.83      761.99     39.53 o 
 -11   3   1       34.85       63.68     16.21 o 
  -9   3   1      218.20      131.11     11.10 o 
  -7   3   1    18163.40    18223.28    138.26 o 
  -5   3   1     3656.42     3562.42     39.91 o 
  -3   3   1       62.05       28.14      4.61 o 
  -1   3   1     1733.79     1188.24     19.02 o 
   1   3   1       18.21       61.76      6.42 o 
   3   3   1     6313.43     6339.83     57.69 o 
   5   3   1        5.76       38.93      6.34 o 
   7   3   1     2110.42     1588.97     30.45 o 
   9   3   1      693.36      753.12     23.02 o 
  11   3   1     1742.25     1951.36     49.90 o 
  13   3   1      464.87      446.15     31.00 o 
  15   3   1      468.80      476.97     34.12 o 
  17   3   1        0.98      -16.10     17.74 o 
  19   3   1        0.94      -19.27     17.12 o 
  21   3   1        0.02      -21.32     22.05 o 
  23   3   1       32.64        8.82     31.21 o 
 -22   4   1      252.29      280.83     54.05 o 
 -20   4   1      690.98      733.73     62.92 o 
 -18   4   1       31.41        9.35     16.89 o 
 -16   4   1      502.66      465.93     31.79 o 
 -14   4   1      202.89      181.84     30.77 o 
 -12   4   1       13.90       12.22     10.94 o 
 -10   4   1      120.89      147.43     15.70 o 
  -8   4   1     6767.17     6592.12     68.62 o 
  -6   4   1       11.62        3.84      6.16 o 
  -4   4   1       74.96       97.83      7.49 o 
  -2   4   1      186.05      185.59     10.55 o 
   0   4   1      557.62      503.07     15.71 o 
   2   4   1       11.42        7.74      5.26 o 
   4   4   1        3.80       17.51     11.80 o 
   6   4   1     3581.77     3733.53     41.61 o 
   8   4   1      888.23     1103.97     26.02 o 
  10   4   1      328.27      375.01     19.26 o 
  12   4   1      148.31      143.00     19.62 o 
  14   4   1      353.57      466.81     33.89 o 
  16   4   1      242.36      209.59     26.59 o 
  18   4   1        2.28      -12.94     21.21 o 
  20   4   1        2.37       11.46     18.88 o 
  22   4   1       44.03       76.69     29.99 o 
 -21   5   1      189.54      202.63     68.51 o 
 -19   5   1       62.30       53.16     21.51 o 
 -17   5   1        0.14       -5.18     15.54 o 
 -15   5   1        3.38      -13.32     21.44 o 
 -13   5   1      372.44      321.41     46.33 o 
 -11   5   1     1238.58     1316.43     55.39 o 
  -9   5   1       51.39       80.45     16.78 o 
  -7   5   1     4267.07     4283.02    139.90 o 
  -5   5   1       75.39       95.21     14.52 o 
  -3   5   1      641.72      665.80     24.60 o 
  -1   5   1       61.97       79.57      8.88 o 
   1   5   1     3000.74     2707.71     37.91 o 
   3   5   1      637.72      787.91     26.11 o 
   5   5   1      397.53      425.08     16.80 o 
   7   5   1       52.74       25.97      8.18 o 
   9   5   1      138.18      109.24     17.81 o 
  11   5   1     1343.71     1410.56     49.99 o 
  13   5   1       93.11      139.90     24.02 o 
  15   5   1        0.18      -19.35     14.01 o 
  17   5   1       22.20       25.69     24.36 o 
  19   5   1      130.17      144.05     36.46 o 
  21   5   1        3.46       13.49     44.15 o 
 -20   6   1        9.06       20.15     22.76 o 
 -18   6   1        2.81        2.46     19.87 o 
 -16   6   1      275.83      287.28     33.92 o 
 -14   6   1      763.54     1024.69     56.52 o 
 -12   6   1     1945.88     2076.17    142.95 o 
 -10   6   1     2177.45     2094.30     61.75 o 
  -8   6   1      656.88      631.59     42.04 o 
  -6   6   1      118.13       95.78     18.66 o 
  -4   6   1     1146.86     1385.48     58.13 o 
  -2   6   1      296.60      254.51     22.00 o 
   0   6   1      101.58       86.82     14.21 o 
   2   6   1       44.93       90.94     16.30 o 
   4   6   1      169.32      112.43     16.78 o 
   6   6   1      187.31      142.17     43.39 o 
   8   6   1        5.43        1.10     12.28 o 
  10   6   1     1257.25     1274.51     48.63 o 
  12   6   1      400.13      301.08     41.54 o 
  14   6   1      188.09      240.40     29.60 o 
  16   6   1      107.06      137.94     26.39 o 
  18   6   1       62.00       77.23     23.74 o 
 -17   7   1      139.84      232.65     40.27 o 
 -15   7   1       36.83       68.04     27.44 o 
 -13   7   1       43.15       43.88     24.20 o 
 -11   7   1       92.36       71.95     27.44 o 
  -9   7   1       86.62      142.39     31.22 o 
  -7   7   1      919.33      876.59     59.68 o 
  -5   7   1     1826.90     1899.39    133.22 o 
  -3   7   1      253.96      312.87     79.17 o 
  -1   7   1        5.55        0.02     21.17 o 
   1   7   1      365.48      351.25     25.94 o 
   3   7   1      175.39      177.48     29.69 o 
   5   7   1       35.82       19.10     18.82 o 
   7   7   1       14.94      -21.32     28.93 o 
   9   7   1      513.93      679.52     54.78 o 
  11   7   1       32.21        3.37     22.08 o 
  13   7   1      122.45       95.78     29.24 o 
  15   7   1       14.16        7.14     22.30 o 
  17   7   1       13.12       -8.32     23.13 o 
 -14   8   1      138.59      222.94     50.24 o 
 -12   8   1       40.69       44.47     25.57 o 
 -10   8   1      443.63      331.64     43.59 o 
  -8   8   1      217.86      286.10     40.53 o 
  -6   8   1      158.20      161.66     32.91 o 
  -4   8   1        0.13      -16.75     57.09 o 
  -2   8   1      452.20      386.73     69.97 o 
   0   8   1       16.65       44.91     24.76 o 
   2   8   1       63.09       40.80     26.36 o 
   4   8   1      644.62      668.22     54.12 o 
   6   8   1      135.83      156.90     32.72 o 
   8   8   1      327.20      413.31    137.79 o 
  10   8   1      139.38      106.21     33.50 o 
  12   8   1      162.36      138.60     33.32 o 
  14   8   1      105.56       80.06     40.35 o 
  -9   9   1       53.98      102.39     31.09 o 
  -7   9   1      220.64      189.23     38.35 o 
  -5   9   1      506.40      727.76     94.40 o 
  -3   9   1       14.99        1.10     33.50 o 
  -1   9   1        8.31       27.23     45.68 o 
   1   9   1      199.31      208.84     40.36 o 
   3   9   1       11.31       30.36     27.41 o 
   5   9   1        2.21      -27.41     30.45 o 
   7   9   1        3.93       25.88     39.59 o 
   9   9   1       33.66       70.49     28.51 o 
 -24   0   2        2.02      -10.66     36.54 o 
 -22   0   2      441.57      277.10     60.90 o 
 -20   0   2       66.20      106.58     44.15 o 
 -18   0   2        6.91      -24.36     24.36 o 
 -16   0   2       34.59        6.09     25.88 o 
 -14   0   2     1287.79     1447.90     82.22 o 
 -12   0   2     8891.11     8988.87    210.11 o 
 -10   0   2     3003.65     2824.25     95.92 o 
  -6   0   2    19636.40    17960.98    296.89 o 
  -2   0   2    17629.53    18668.95    277.10 o 
   2   0   2        0.96       32.46      3.52 o 
   4   0   2        8.99       56.33     12.18 o 
   6   0   2      190.28      226.85     24.36 o 
   8   0   2        4.41       30.45     15.23 o 
  10   0   2     8374.87     9332.95    202.49 o 
  12   0   2     5285.93     5181.08    149.21 o 
  14   0   2      639.23      505.47     57.86 o 
  16   0   2      113.64      121.80     36.54 o 
  18   0   2      493.89      755.16     83.74 o 
  20   0   2     1282.49     1866.59    115.71 o 
  22   0   2     1071.61     1268.25    117.23 o 
  24   0   2      207.21      146.16     48.72 o 
 -25   1   2       12.10        0.24     27.44 o 
 -23   1   2        4.02      -29.79     30.45 o 
 -21   1   2       91.15       90.57     51.77 o 
 -19   1   2      198.92      217.43     35.48 o 
 -17   1   2     1000.04      927.39    176.61 o 
 -15   1   2      753.41      688.98     51.00 o 
 -13   1   2     2395.09     2332.84     78.41 o 
 -11   1   2     3413.97     3503.59     80.07 o 
  -9   1   2      596.83      451.48     37.30 o 
  -7   1   2     2629.59     2314.03     41.82 o 
  -5   1   2     9901.48    10172.85    103.93 o 
  -3   1   2     3563.88     4357.79     43.17 o 
  -1   1   2       59.53      -11.14      7.43 o 
   1   1   2    31028.41    31178.56    257.18 o 
   3   1   2    85896.21    84302.90    523.40 o 
   5   1   2     8241.33     7042.38     67.01 o 
   7   1   2    16188.21    15847.58    134.35 o 
   9   1   2      418.22      378.05     40.35 o 
  11   1   2       81.95       52.24     15.58 o 
  13   1   2      875.29     1092.97     48.45 o 
  15   1   2      823.36      941.63     55.57 o 
  17   1   2       38.92       65.40     23.13 o 
  19   1   2        0.54      -26.61     17.74 o 
  21   1   2      241.79      245.49     39.79 o 
  23   1   2        5.87       15.77     26.85 o 
 -24   2   2        1.11        4.80     20.71 o 
 -22   2   2      171.06      203.76     30.44 o 
 -20   2   2      587.74      570.28     74.60 o 
 -18   2   2       64.77       41.03     22.05 o 
 -16   2   2       59.01       43.67     23.60 o 
 -14   2   2      320.62      317.61     33.32 o 
 -12   2   2      765.86      759.48     32.63 o 
 -10   2   2      848.39     1117.99     34.72 o 
  -8   2   2    18708.57    18079.12    157.44 o 
  -6   2   2     2625.33     2625.79     38.68 o 
  -4   2   2     7941.35     7562.34     76.27 o 
  -2   2   2    18309.28    18370.63    141.27 o 
   0   2   2    52245.78    51513.86    421.58 o 
   2   2   2    93065.20    90254.06    637.50 o 
   4   2   2      380.04      600.97     16.12 o 
   6   2   2    24230.00    22524.12    179.62 o 
   8   2   2     4498.84     5112.35     61.56 o 
  10   2   2       71.86       34.88     11.52 o 
  12   2   2     4915.89     5386.81     87.47 o 
  14   2   2     3659.12     3612.71     93.01 o 
  16   2   2     1046.11      964.21     77.65 o 
  18   2   2       27.82       36.00     42.63 o 
  20   2   2      498.16      488.96     52.21 o 
  22   2   2        5.25       27.99     27.93 o 
  24   2   2        5.26      -15.69     26.23 o 
 -23   3   2        5.86       24.92     21.94 o 
 -21   3   2       22.41       42.99     21.22 o 
 -19   3   2       15.74       28.30     17.63 o 
 -17   3   2      273.59      306.74     30.74 o 
 -15   3   2      367.74      448.55     44.61 o 
 -13   3   2      396.01      462.33     28.64 o 
 -11   3   2     2196.41     2415.46     79.55 o 
  -9   3   2     2840.62     2440.11     44.11 o 
  -7   3   2     2662.39     2828.02     36.46 o 
  -5   3   2      298.93      190.52     10.00 o 
  -3   3   2    25267.12    24802.57    170.23 o 
  -1   3   2     5850.86     5606.78     58.67 o 
   1   3   2    21466.88    19125.89    156.90 o 
   3   3   2       73.70      125.77      8.81 o 
   5   3   2    11385.00    10343.58     84.96 o 
   7   3   2     3498.45     4204.57     54.39 o 
   9   3   2     1383.04     1171.24     28.85 o 
  11   3   2      772.78     1057.17     29.75 o 
  13   3   2       80.15       95.88     16.89 o 
  15   3   2     1922.79     1685.37     53.69 o 
  17   3   2      415.99      380.45     42.63 o 
  19   3   2      172.81      212.53     36.56 o 
  21   3   2       72.40       82.27     30.33 o 
  23   3   2        0.02      -30.78     21.89 o 
 -22   4   2        6.60       40.54     28.93 o 
 -20   4   2      202.19      270.38     41.82 o 
 -18   4   2      951.43      905.08    103.53 o 
 -16   4   2      434.43      439.85     30.50 o 
 -14   4   2      304.17      269.86     23.63 o 
 -12   4   2     1041.51     1038.98     34.55 o 
 -10   4   2      748.50      654.10     28.18 o 
  -8   4   2     3450.73     3418.48     44.52 o 
  -6   4   2       75.44      118.11     10.75 o 
  -4   4   2    11725.01    10590.34     95.36 o 
  -2   4   2      646.53      610.96     14.70 o 
   0   4   2        9.80        0.94      4.73 o 
   2   4   2     1602.35     1460.82     25.24 o 
   4   4   2     4320.37     5305.12     58.54 o 
   6   4   2    11064.03    11663.15     91.11 o 
   8   4   2      930.10     1036.16     25.11 o 
  10   4   2        9.00        7.33      8.34 o 
  12   4   2      127.30      126.65     15.11 o 
  14   4   2      302.23      217.67     25.63 o 
  16   4   2      335.22      376.36     36.67 o 
  18   4   2        9.53        4.46     25.88 o 
  20   4   2       59.36       35.78     26.91 o 
  22   4   2       24.26       29.43     25.36 o 
 -21   5   2        2.88        0.30     26.34 o 
 -19   5   2      224.88      296.74     35.51 o 
 -17   5   2      515.16      636.26     48.77 o 
 -15   5   2      182.94      197.32     27.80 o 
 -13   5   2      117.88      144.75     23.40 o 
 -11   5   2       59.10      100.85     20.86 o 
  -9   5   2       31.47       47.64     16.25 o 
  -7   5   2     1149.48     1058.48     39.80 o 
  -5   5   2        0.18       -6.27      7.08 o 
  -3   5   2      966.87     1078.29     28.27 o 
  -1   5   2     1032.83     1193.08     29.49 o 
   1   5   2     1435.93     1459.73     27.21 o 
   3   5   2      813.52      592.15     20.26 o 
   5   5   2     1182.77     1232.88     27.37 o 
   7   5   2     1608.61     1367.18     26.62 o 
   9   5   2       25.04        9.05      9.52 o 
  11   5   2     1933.44     1930.39     57.42 o 
  13   5   2     1257.83     1467.28     53.58 o 
  15   5   2      561.47      614.44     43.25 o 
  17   5   2      229.96      273.11     55.13 o 
  19   5   2       47.28       46.26     23.10 o 
  21   5   2       78.28       64.83     30.56 o 
 -20   6   2        3.93       10.78     20.53 o 
 -18   6   2      148.80      137.43     27.47 o 
 -16   6   2       37.35        7.48     18.27 o 
 -14   6   2      151.05      142.03     40.09 o 
 -12   6   2      159.43      142.26     23.88 o 
 -10   6   2        9.25      -17.34     19.29 o 
  -8   6   2      266.29      366.10     31.00 o 
  -6   6   2      987.08      845.76     40.32 o 
  -4   6   2      121.36      116.59     18.19 o 
  -2   6   2      116.82      135.65     18.09 o 
   0   6   2     2212.55     2307.67     63.73 o 
   2   6   2     1040.42     1147.52     39.00 o 
   4   6   2     1334.38     1477.57     44.81 o 
   6   6   2       38.81       29.69     17.23 o 
   8   6   2        3.49      -12.48     11.36 o 
  10   6   2        0.62       -7.19     14.24 o 
  12   6   2       98.87      105.04     22.82 o 
  14   6   2       53.49       32.45     19.49 o 
  16   6   2       10.47       -0.63     18.55 o 
  18   6   2        5.49       -1.79     16.60 o 
 -17   7   2       64.85       36.22     21.54 o 
 -15   7   2       36.95       29.78     22.05 o 
 -13   7   2       17.44        6.17     20.37 o 
 -11   7   2       89.86      154.37     31.16 o 
  -9   7   2     1120.80     1212.88    161.39 o 
  -7   7   2      624.35      734.58     73.84 o 
  -5   7   2        5.28       -5.65     35.02 o 
  -3   7   2      137.05      273.34     75.36 o 
  -1   7   2       63.57       33.42     16.00 o 
   1   7   2       62.72      174.70     19.79 o 
   3   7   2      111.02       58.81     21.45 o 
   5   7   2      228.65      314.99     36.41 o 
   7   7   2      199.14      256.00     34.88 o 
   9   7   2       50.65       43.59     22.98 o 
  11   7   2       53.96       30.20     42.63 o 
  13   7   2       12.70        6.20     36.54 o 
  15   7   2      220.26      240.11     39.79 o 
  17   7   2       19.10       31.10     36.54 o 
 -14   8   2       17.55       -9.90     23.68 o 
 -12   8   2       25.58       11.83     23.13 o 
 -10   8   2      255.82      211.40     37.13 o 
  -8   8   2       24.41       82.27     27.44 o 
  -6   8   2       80.42       56.12     38.82 o 
  -4   8   2      108.46      108.23     43.39 o 
  -2   8   2      179.44      119.74     23.57 o 
   0   8   2       46.57       33.25     26.36 o 
   2   8   2       70.11       89.46     54.81 o 
   4   8   2      205.41      178.13     50.24 o 
   6   8   2        6.74       16.16     20.97 o 
   8   8   2      485.42      449.18     48.30 o 
  10   8   2       68.04       38.57     25.77 o 
  12   8   2       18.83       20.70     33.50 o 
  14   8   2       41.40       27.41     47.96 o 
  -9   9   2       39.58       45.39     29.01 o 
  -7   9   2        0.73        5.13     25.97 o 
  -5   9   2      133.71      103.53     45.68 o 
  -3   9   2      137.04      176.44     63.95 o 
  -1   9   2       50.79       73.87     36.54 o 
   1   9   2        0.68        4.57     33.50 o 
   3   9   2        1.29      -29.58     19.72 o 
   5   9   2       15.08       -4.57     33.50 o 
   7   9   2        0.31      -21.32     30.45 o 
   9   9   2        0.10      -10.83     23.78 o 
 -25   1   3       31.75       35.50     27.75 o 
 -23   1   3        0.71       -7.72     23.61 o 
 -21   1   3       33.97        5.73     22.53 o 
 -19   1   3      464.05      548.79     52.14 o 
 -17   1   3       47.62       47.38     21.89 o 
 -15   1   3      336.02      356.68     92.87 o 
 -13   1   3      230.71      186.19     25.77 o 
 -11   1   3        0.78       15.42     15.99 o 
  -9   1   3     3049.31     2858.50     64.97 o 
  -7   1   3      118.44      104.16     10.77 o 
  -5   1   3     1222.94     1119.97     21.84 o 
  -3   1   3      348.48      219.45     12.46 o 
  -1   1   3       44.50       58.13      8.91 o 
   1   1   3     3763.98     4461.19     47.47 o 
   3   1   3     6329.05     6121.00     56.23 o 
   5   1   3     4525.87     5199.10     48.51 o 
   7   1   3    14628.06    14568.35    126.50 o 
   9   1   3     5494.99     5192.29    194.88 o 
  11   1   3       44.02       59.82     16.66 o 
  13   1   3      846.43      879.04     66.99 o 
  15   1   3      352.25      439.24     39.83 o 
  17   1   3      153.69      159.11     30.09 o 
  19   1   3      363.61      317.73     41.44 o 
  21   1   3        0.02      -24.95     20.81 o 
  23   1   3        0.49      -12.18     22.53 o 
 -24   2   3        6.94       -4.85     19.44 o 
 -22   2   3        1.40       43.31     21.55 o 
 -20   2   3      482.61      418.29     38.68 o 
 -18   2   3      337.04      409.08     35.07 o 
 -16   2   3      486.25      534.24     47.22 o 
 -14   2   3     1330.64     1137.90     54.05 o 
 -12   2   3       16.65        5.52      8.32 o 
 -10   2   3     6430.79     7308.15     86.19 o 
  -8   2   3     6080.19     6347.38     73.53 o 
  -6   2   3     1350.28     1003.22     45.27 o 
  -4   2   3     2563.69     3859.31     44.31 o 
  -2   2   3    19304.56    20745.05    187.81 o 
   0   2   3     2131.76     2160.63     60.90 o 
   2   2   3    50101.36    49240.29    352.76 o 
   4   2   3    19683.34    20579.99    161.89 o 
   6   2   3     2428.06     2507.99     33.29 o 
   8   2   3     3529.30     3633.06     50.24 o 
  10   2   3      303.75      408.45     20.99 o 
  12   2   3      621.98      684.04     33.09 o 
  14   2   3     1451.77     1434.79     58.67 o 
  16   2   3      396.97      289.48     51.77 o 
  18   2   3      225.07      233.94     36.60 o 
  20   2   3        0.15        2.02     21.45 o 
  22   2   3        4.59        0.69     34.26 o 
  24   2   3       71.39       96.68     34.45 o 
 -23   3   3        0.52       16.77     21.88 o 
 -21   3   3        0.14       -6.92     17.89 o 
 -19   3   3      153.33      166.52     26.34 o 
 -17   3   3       15.06       -4.16     14.63 o 
 -15   3   3      186.32      247.35     22.43 o 
 -13   3   3      196.67      205.64     20.12 o 
 -11   3   3       73.08      153.60     16.00 o 
  -9   3   3      108.37      177.11     19.56 o 
  -7   3   3     8051.16     8368.98     74.23 o 
  -5   3   3    11772.69    11921.76     92.75 o 
  -3   3   3    10141.87     9812.75     89.86 o 
  -1   3   3       73.30       93.69     13.19 o 
   1   3   3     2569.59     2497.22     32.37 o 
   3   3   3     4507.97     4675.55     52.89 o 
   5   3   3     1793.71     1736.29     31.16 o 
   7   3   3      117.88       79.85      8.77 o 
   9   3   3      758.56      882.87     25.93 o 
  11   3   3      955.36      868.25     36.60 o 
  13   3   3      135.33      131.21     18.95 o 
  15   3   3      166.71      146.28     22.72 o 
  17   3   3       22.63      -14.79     28.93 o 
  19   3   3      229.88      204.48     36.41 o 
  21   3   3       13.74       38.09     27.06 o 
  23   3   3       28.17       16.50     27.41 o 
 -22   4   3       17.70       30.30     27.44 o 
 -20   4   3      388.44      380.51     48.45 o 
 -18   4   3        1.73       22.08     22.61 o 
 -16   4   3        0.28      -20.32     13.55 o 
 -14   4   3      193.57      219.20     21.98 o 
 -12   4   3     1663.16     1542.83     41.69 o 
 -10   4   3      588.45      585.24     27.11 o 
  -8   4   3      451.05      500.93     42.85 o 
  -6   4   3     6657.27     7694.14    111.81 o 
  -4   4   3     3597.30     3632.80     39.90 o 
  -2   4   3     6359.99     6653.92     75.82 o 
   0   4   3      208.59      397.96     14.98 o 
   2   4   3     1836.53     1862.63     32.98 o 
   4   4   3     3833.58     3895.52     47.09 o 
   6   4   3     1708.80     1908.79     31.82 o 
   8   4   3       41.71       62.13     10.84 o 
  10   4   3      513.31      519.61     25.19 o 
  12   4   3      609.75      470.70     29.45 o 
  14   4   3     1794.36     1589.94     87.67 o 
  16   4   3      550.30      543.99     39.54 o 
  18   4   3       61.78       73.30     26.23 o 
  20   4   3       10.03        7.68     24.69 o 
  22   4   3        2.25      -36.09     24.06 o 
 -21   5   3       53.93       57.21     30.56 o 
 -19   5   3       50.37       54.92     21.03 o 
 -17   5   3       27.70       28.46     18.69 o 
 -15   5   3      191.73      155.99     25.40 o 
 -13   5   3      311.84      284.64     36.95 o 
 -11   5   3     2869.19     2569.83     67.38 o 
  -9   5   3     1119.25      944.84     40.85 o 
  -7   5   3       28.68        4.83     11.36 o 
  -5   5   3     1322.28     1286.13     41.08 o 
  -3   5   3       39.17       36.47      9.24 o 
  -1   5   3      421.56      465.71     22.13 o 
   1   5   3     2008.04     2144.63     33.11 o 
   3   5   3      247.21      235.44     17.61 o 
   5   5   3       19.92       56.07      9.39 o 
   7   5   3     1183.82      953.06     24.63 o 
   9   5   3      940.92      992.22     27.72 o 
  11   5   3     4020.81     4113.04     79.80 o 
  13   5   3      497.13      471.16     36.84 o 
  15   5   3       24.52       19.27     17.30 o 
  17   5   3      246.12      281.53     32.98 o 
  19   5   3       22.78       23.05     19.93 o 
  21   5   3       85.58       94.72     32.82 o 
 -18   6   3        0.00       -1.63     18.66 o 
 -16   6   3       38.51       55.57     22.11 o 
 -14   6   3        0.10       -4.42     22.28 o 
 -12   6   3       26.05       10.63     29.79 o 
 -10   6   3      210.10      204.37     27.19 o 
  -8   6   3      231.99      321.76     33.14 o 
  -6   6   3     2786.47     2540.36     62.45 o 
  -4   6   3     1659.97     1824.00     51.26 o 
  -2   6   3      421.33      407.18     35.37 o 
   0   6   3      168.23      229.12     19.63 o 
   2   6   3     1238.92     1660.38     47.06 o 
   4   6   3      680.80      775.19     35.97 o 
   6   6   3      116.74       96.73     17.78 o 
   8   6   3       52.24       42.42     19.29 o 
  10   6   3     1612.71     1561.58     53.23 o 
  12   6   3     2286.26     1931.28     61.49 o 
  14   6   3       76.74       96.25     22.55 o 
  16   6   3      286.76      276.05     33.38 o 
  18   6   3       38.67       62.58     22.62 o 
 -17   7   3        7.29        2.49     20.42 o 
 -15   7   3      324.08      329.83     48.31 o 
 -13   7   3       87.37      109.87     25.13 o 
 -11   7   3       20.54       61.16     24.87 o 
  -9   7   3     1188.11     1283.21     69.13 o 
  -7   7   3       65.08       44.26     31.21 o 
  -5   7   3       35.77       49.90     20.81 o 
  -3   7   3     1234.18     1247.36     59.83 o 
  -1   7   3       61.32       28.07     16.89 o 
   1   7   3        2.93        5.55     19.50 o 
   3   7   3       34.52       18.84     19.79 o 
   5   7   3       25.16        7.28     22.08 o 
   7   7   3       12.27      -19.53     14.93 o 
   9   7   3      334.61      416.81     70.04 o 
  11   7   3       33.02       27.48     35.02 o 
  13   7   3      172.11      193.94     35.48 o 
  15   7   3       39.29       58.20     26.23 o 
  17   7   3       32.35       63.79     31.75 o 
 -14   8   3        5.29      -28.64     19.72 o 
 -12   8   3      282.76      343.90     54.05 o 
 -10   8   3        4.97       38.82     27.99 o 
  -8   8   3       80.87      117.17     31.16 o 
  -6   8   3      325.45      312.56     51.00 o 
  -4   8   3     1399.16     1497.89     70.44 o 
  -2   8   3      125.58      156.97     26.15 o 
   0   8   3      273.70      371.80     51.77 o 
   2   8   3      248.99      219.27     40.35 o 
   4   8   3      104.32      127.89     42.63 o 
   6   8   3        9.81        2.92     19.72 o 
   8   8   3      130.64      183.53     34.25 o 
  10   8   3      126.70      102.52     29.69 o 
  12   8   3       25.12       58.66     27.31 o 
  14   8   3       51.43       47.20     26.64 o 
  -9   9   3        0.00       -9.81     23.78 o 
  -7   9   3      873.01      851.00     67.60 o 
  -5   9   3      137.43      198.20     38.35 o 
  -3   9   3       82.82      106.58     35.09 o 
  -1   9   3        0.69       -3.86     24.06 o 
   1   9   3        4.63       17.84     26.64 o 
   3   9   3        1.42        5.39     25.77 o 
   5   9   3       34.84       23.81     26.66 o 
   7   9   3      236.80      173.57     54.81 o 
   9   9   3        0.58      -25.18     20.81 o 
 -24   0   4        0.19        3.05     39.59 o 
 -22   0   4      290.25      283.19     63.95 o 
 -20   0   4      703.99      683.60     80.69 o 
 -18   0   4        2.94       19.79     28.93 o 
 -16   0   4     1402.83     1335.24     83.74 o 
 -14   0   4     3151.67     2795.32    112.67 o 
 -12   0   4      135.80      120.28     28.93 o 
 -10   0   4        7.01       -4.57     12.18 o 
  -8   0   4    33846.77    33463.12    528.31 o 
  -6   0   4     7208.72     8507.08    177.37 o 
  -4   0   4     6462.20     7634.40     95.36 o 
  -2   0   4      224.00      272.90     11.70 o 
   0   0   4     6447.19     5690.68     73.08 o 
   2   0   4    24270.54    26512.43    274.37 o 
   4   0   4       52.19       65.84      7.58 o 
   6   0   4    13311.30    12055.19    222.29 o 
   8   0   4      347.87      310.59     35.02 o 
  10   0   4     2349.64     2181.75     85.26 o 
  12   0   4     7359.56     7438.96    188.79 o 
  14   0   4      319.60      315.16     47.20 o 
  16   0   4     1319.25     1784.38     97.44 o 
  18   0   4      240.58      202.49     50.24 o 
  20   0   4      516.28      435.44     68.51 o 
  22   0   4      143.36       91.35     42.63 o 
  24   0   4       59.69       48.72     44.15 o 
 -25   1   4        0.53      -21.85     18.74 o 
 -23   1   4        0.10      -10.62     17.99 o 
 -21   1   4        0.22       17.26     17.99 o 
 -19   1   4       23.79       15.71     21.89 o 
 -17   1   4     1299.24     1306.99     63.49 o 
 -15   1   4      659.56      669.33     48.41 o 
 -13   1   4      469.72      444.21     60.14 o 
 -11   1   4     1400.61     1238.32     46.82 o 
  -9   1   4    14895.38    14861.95    157.46 o 
  -7   1   4      746.79      950.47     23.17 o 
  -5   1   4     5392.83     5364.14     48.30 o 
  -3   1   4   127511.75   117921.62    875.28 o 
  -1   1   4     2079.91     1721.34     26.79 o 
   1   1   4     7262.55     6416.98     63.50 o 
   3   1   4    92023.93    86966.73    705.63 o 
   5   1   4      934.90      617.53     17.14 o 
   7   1   4      991.52      888.56     22.20 o 
   9   1   4       46.69       25.74     11.27 o 
  11   1   4     5072.62     5526.07    239.79 o 
  13   1   4      863.29      889.69     46.44 o 
  15   1   4      254.48      469.17     83.74 o 
  17   1   4      622.82      721.88     53.80 o 
  19   1   4     1042.32      908.88     65.13 o 
  21   1   4       32.66      101.31     31.75 o 
  23   1   4      278.06      221.27     40.74 o 
 -24   2   4        2.85       13.28     21.75 o 
 -22   2   4      104.02       58.31     23.21 o 
 -20   2   4     1165.18     1116.76    100.66 o 
 -18   2   4       34.76       30.00     24.30 o 
 -16   2   4      165.92      170.85     23.15 o 
 -14   2   4       38.01       45.68     14.06 o 
 -12   2   4      705.83      851.36     33.89 o 
 -10   2   4    10628.80    11379.04    117.24 o 
  -8   2   4     7602.42     8183.84     87.99 o 
  -6   2   4     5172.97     4730.84     56.17 o 
  -4   2   4    15491.87    13867.52    117.11 o 
  -2   2   4    30872.43    30116.33    263.37 o 
   0   2   4    20188.92    19702.39    179.29 o 
   2   2   4    89032.03    84841.51    598.36 o 
   4   2   4    19885.84    20756.11    164.55 o 
   6   2   4       99.78       96.46      8.49 o 
   8   2   4     6909.44     7185.95     79.00 o 
  10   2   4     1495.58     1539.34     34.26 o 
  12   2   4       22.94       57.76     21.91 o 
  14   2   4      833.26      886.15     50.72 o 
  16   2   4       31.47       -0.38     19.29 o 
  18   2   4     1438.22     1268.51     69.36 o 
  20   2   4      205.79      240.84     64.71 o 
  22   2   4      103.36       45.14     27.31 o 
  24   2   4      135.00      178.74     78.41 o 
 -23   3   4       11.39       31.49     21.06 o 
 -21   3   4        4.31       24.92     20.76 o 
 -19   3   4       73.93       84.69     22.26 o 
 -17   3   4        1.83        8.32     15.51 o 
 -15   3   4      305.35      273.65     23.52 o 
 -13   3   4     3390.05     3520.81     63.11 o 
 -11   3   4      605.76      759.21     50.54 o 
  -9   3   4     1030.15      888.64     27.25 o 
  -7   3   4    20798.31    20880.94    178.32 o 
  -5   3   4     8897.54     9353.52     90.34 o 
  -3   3   4    11515.46    10629.80     95.60 o 
  -1   3   4      236.10      440.40     15.58 o 
   1   3   4     2890.84     2508.65     37.29 o 
   3   3   4    15323.12    15130.33    128.65 o 
   5   3   4     6307.64     6153.38     67.84 o 
   7   3   4     2170.53     2121.48     33.49 o 
   9   3   4      389.35      399.88     27.03 o 
  11   3   4       66.30       38.74     10.62 o 
  13   3   4     1379.87     1328.12     37.31 o 
  15   3   4      256.41      323.67     29.14 o 
  17   3   4       47.15       -3.38     19.02 o 
  19   3   4      164.95      195.42     36.05 o 
  21   3   4      162.45      152.50     47.20 o 
  23   3   4        5.65        5.19     27.31 o 
 -22   4   4       81.69       45.07     32.08 o 
 -20   4   4      404.29      360.92     49.38 o 
 -18   4   4        0.51      -17.55     18.21 o 
 -16   4   4      178.93       78.35     23.85 o 
 -14   4   4      321.59      399.06     56.74 o 
 -12   4   4     1462.52     1503.38     40.74 o 
 -10   4   4     2065.68     2057.43     76.91 o 
  -8   4   4     1661.75     1603.55     35.89 o 
  -6   4   4      108.92      146.98     10.93 o 
  -4   4   4    14916.02    15460.24    136.80 o 
  -2   4   4      293.12      278.87     15.26 o 
   0   4   4       38.75       13.85      7.00 o 
   2   4   4    12243.31    12795.31    103.91 o 
   4   4   4     2230.55     1876.58     31.39 o 
   6   4   4     3430.68     3290.79     60.18 o 
   8   4   4      593.73      511.67     20.94 o 
  10   4   4       93.30       83.83     12.68 o 
  12   4   4     4694.97     4556.86     70.91 o 
  14   4   4     2175.12     2204.69     61.82 o 
  16   4   4      198.99      217.86     27.50 o 
  18   4   4       69.19       62.30     38.06 o 
  20   4   4      179.97      197.36     36.85 o 
  22   4   4        0.26       -5.54     25.28 o 
 -21   5   4       31.89       49.36     29.47 o 
 -19   5   4        0.79        0.02     17.11 o 
 -17   5   4       52.44      109.24     24.61 o 
 -15   5   4        8.48       -2.18     15.89 o 
 -13   5   4     1917.45     1785.74     63.12 o 
 -11   5   4       76.60       60.54     18.66 o 
  -9   5   4     1544.40     1667.11     61.00 o 
  -7   5   4     1515.17     1460.64     45.86 o 
  -5   5   4     1724.62     1898.67     50.06 o 
  -3   5   4      529.04      415.83     20.23 o 
  -1   5   4        3.28       -2.62      7.00 o 
   1   5   4      545.29      584.76     27.47 o 
   3   5   4      859.44      839.84     22.80 o 
   5   5   4     1320.40     1687.75     32.69 o 
   7   5   4     1351.72     1238.43     26.43 o 
   9   5   4       34.06       49.17      9.31 o 
  11   5   4       88.78       88.63     18.33 o 
  13   5   4       85.69       90.83     19.39 o 
  15   5   4      396.85      300.63     41.11 o 
  17   5   4       43.87       63.85     24.87 o 
  19   5   4       44.73       14.85     24.20 o 
  21   5   4       17.70       16.87     26.85 o 
 -18   6   4        3.42        9.67     18.55 o 
 -16   6   4        6.29       14.25     19.08 o 
 -14   6   4      759.19      792.88     51.95 o 
 -12   6   4       58.16       38.16     19.24 o 
 -10   6   4        6.08        3.54     14.62 o 
  -8   6   4     1000.48      896.80     47.17 o 
  -6   6   4      316.70      303.46     36.00 o 
  -4   6   4     2616.52     3000.78     82.20 o 
  -2   6   4        4.02        6.42     13.20 o 
   0   6   4      807.65      893.38     28.18 o 
   2   6   4     2401.96     2679.89     60.76 o 
   4   6   4      452.30      478.15     31.16 o 
   6   6   4       12.33       32.37     13.51 o 
   8   6   4       32.53       20.55     18.30 o 
  10   6   4      158.23      123.95     43.39 o 
  12   6   4      180.26      229.69     35.48 o 
  14   6   4      286.88      251.31     40.89 o 
  16   6   4        5.26       18.00     32.59 o 
  18   6   4        4.72       17.49     20.09 o 
 -17   7   4       16.23       13.37     21.39 o 
 -15   7   4       46.67       57.88     22.48 o 
 -13   7   4      374.68      365.01     37.28 o 
 -11   7   4      388.93      292.71     32.50 o 
  -9   7   4      129.90      130.53     29.24 o 
  -7   7   4        0.89        4.22     18.82 o 
  -5   7   4      215.65      326.25     38.76 o 
  -3   7   4       72.70      101.54     34.26 o 
  -1   7   4        5.43      -21.76     14.50 o 
   1   7   4      229.05      190.48     26.52 o 
   3   7   4      247.11      244.67     25.81 o 
   5   7   4      115.82       39.94     20.81 o 
   7   7   4       16.80       41.88     61.66 o 
   9   7   4      125.97      151.67     30.09 o 
  11   7   4        0.23       -6.85     20.45 o 
  13   7   4       79.83       78.44     44.15 o 
  15   7   4       10.96       28.93     24.76 o 
  17   7   4       32.68      -14.14     25.12 o 
 -14   8   4        6.47      -10.59     57.86 o 
 -12   8   4       35.56       20.55     24.76 o 
 -10   8   4       78.59       73.71     28.39 o 
  -8   8   4      514.07      479.24     66.23 o 
  -6   8   4       96.16       99.25     28.15 o 
  -4   8   4       11.09       11.36     34.26 o 
  -2   8   4       10.69       13.48     16.01 o 
   0   8   4       10.24       10.30     17.11 o 
   2   8   4      331.20      262.08     39.28 o 
   4   8   4       23.49       12.18     33.50 o 
   6   8   4        0.05        6.85     19.38 o 
   8   8   4       15.69       60.93     24.48 o 
  10   8   4       38.83       34.63     25.15 o 
  12   8   4       98.93       89.23     41.11 o 
  14   8   4        0.37      -22.42     21.45 o 
  -9   9   4       24.26       46.64     29.24 o 
  -7   9   4      281.00      440.46    156.06 o 
  -5   9   4       11.59       -6.16     21.58 o 
  -3   9   4       88.99       50.63     40.35 o 
  -1   9   4       70.41      130.63     37.13 o 
   1   9   4        0.36       -4.64     24.20 o 
   3   9   4       25.31       45.68     29.07 o 
   5   9   4       27.39       35.81     30.45 o 
   7   9   4       51.31       16.75     39.59 o 
   9   9   4       20.23      -13.70     35.02 o 
 -23   1   5      129.45      159.20     29.81 o 
 -21   1   5        6.47       11.27     18.99 o 
 -19   1   5        0.05       -6.94     15.17 o 
 -17   1   5     1149.38     1273.67    123.96 o 
 -15   1   5      120.93       96.91     17.44 o 
 -13   1   5      209.12      150.74     18.74 o 
 -11   1   5       98.27       35.69     10.96 o 
  -9   1   5     8614.50     9187.51    110.88 o 
  -7   1   5     2777.39     3078.73     36.93 o 
  -5   1   5     2832.50     3100.93     36.90 o 
  -3   1   5     2626.04     2829.47     39.53 o 
  -1   1   5    10958.07    10445.07    106.96 o 
   1   1   5      226.28      202.09      9.01 o 
   3   1   5     3609.39     3547.27     39.04 o 
   5   1   5     1438.93     1562.28     27.39 o 
   7   1   5     4685.21     4521.74     59.52 o 
   9   1   5     1523.70     1437.91     50.80 o 
  11   1   5      584.44      551.28     38.12 o 
  13   1   5      201.67      180.42     25.77 o 
  15   1   5       82.62       45.24     22.84 o 
  17   1   5       16.21       25.65     20.97 o 
  19   1   5        2.22      -10.66     20.81 o 
  21   1   5       13.35       53.90     26.64 o 
  23   1   5        2.07       26.30     27.44 o 
 -24   2   5        2.77       15.52     21.23 o 
 -22   2   5       63.59       77.79     22.93 o 
 -20   2   5      368.81      330.04     34.63 o 
 -18   2   5      354.13      423.83     35.61 o 
 -16   2   5     1928.67     1553.99     52.97 o 
 -14   2   5       98.95       99.41     23.22 o 
 -12   2   5      983.73     1121.90     38.17 o 
 -10   2   5      670.28      702.80     39.60 o 
  -8   2   5      681.72      655.43     22.21 o 
  -6   2   5     8203.43     6962.08     73.79 o 
  -4   2   5    32567.89    30623.22    269.15 o 
  -2   2   5      791.35      751.20     21.94 o 
   0   2   5       20.02       16.24      6.15 o 
   2   2   5   128103.20   130172.25    914.19 o 
   4   2   5       44.19       29.19      7.11 o 
   6   2   5     8655.49     8434.00     75.50 o 
   8   2   5     1261.68     1200.40     25.53 o 
  10   2   5      129.55      143.51     13.69 o 
  12   2   5        3.50       10.77     11.82 o 
  14   2   5      523.56      385.64     37.50 o 
  16   2   5      921.79      955.07     61.25 o 
  18   2   5      308.32      256.50     38.21 o 
  20   2   5        4.48      -17.97     32.73 o 
  22   2   5        9.14       11.40     25.28 o 
  24   2   5      130.24      132.14     35.48 o 
 -23   3   5      114.05       73.05     24.60 o 
 -21   3   5      142.41       76.51     24.77 o 
 -19   3   5      207.49      196.72     28.02 o 
 -17   3   5      492.86      474.72     38.69 o 
 -15   3   5      237.06      282.53     24.59 o 
 -13   3   5     1036.06      861.24     35.46 o 
 -11   3   5     1143.71     1132.39     34.50 o 
  -9   3   5        6.30        6.25      8.45 o 
  -7   3   5     9187.82     9812.66    151.63 o 
  -5   3   5     1025.69      953.76     33.87 o 
  -3   3   5      433.56      661.89     30.33 o 
  -1   3   5      115.78      105.49     12.53 o 
   1   3   5     1560.34     1375.22     31.13 o 
   3   3   5     3380.62     3157.14     42.53 o 
   5   3   5     4818.29     5300.45     62.33 o 
   7   3   5      272.83      215.29     14.55 o 
   9   3   5     3335.90     3438.24     48.09 o 
  11   3   5      766.52      546.41     26.68 o 
  13   3   5      128.59      142.45     16.60 o 
  15   3   5      112.85      102.85     20.34 o 
  17   3   5        3.84       30.23     21.58 o 
  19   3   5       79.24      162.18     34.00 o 
  21   3   5       11.40      -19.92     24.69 o 
  23   3   5       19.05       33.71     42.63 o 
 -22   4   5      288.89      279.07     46.14 o 
 -20   4   5      220.57      214.31     45.68 o 
 -18   4   5       51.03       47.20     25.84 o 
 -16   4   5      936.47      912.67     52.26 o 
 -14   4   5      569.65      646.14     49.66 o 
 -12   4   5     1804.52     1588.09     52.14 o 
 -10   4   5     3859.21     3932.67     62.56 o 
  -8   4   5     5899.02     5771.86     73.65 o 
  -6   4   5      450.41      369.77     25.49 o 
  -4   4   5     4093.73     3671.60     84.17 o 
  -2   4   5        4.95        5.24      6.05 o 
   0   4   5      296.97      267.13     15.85 o 
   2   4   5     5196.38     6144.85     61.35 o 
   4   4   5     6433.67     7050.09    176.68 o 
   6   4   5     1558.65     1569.22     38.24 o 
   8   4   5      495.67      464.17     23.92 o 
  10   4   5       15.78       -3.99      8.63 o 
  12   4   5      839.39      894.22     36.92 o 
  14   4   5       32.95       64.04     16.35 o 
  16   4   5       10.39       27.50     17.66 o 
  18   4   5      545.68      715.24     77.65 o 
  20   4   5       31.69       42.54     40.35 o 
  22   4   5      129.95      169.71     39.20 o 
 -21   5   5       38.69       43.12     26.66 o 
 -19   5   5       28.60        3.41     17.92 o 
 -17   5   5       63.58       38.39     20.95 o 
 -15   5   5      122.68       98.54     22.76 o 
 -13   5   5      237.09      211.12     27.51 o 
 -11   5   5     4661.86     4980.98     96.92 o 
  -9   5   5      451.00      425.74     32.67 o 
  -7   5   5      123.39      125.99     19.03 o 
  -5   5   5      356.15      353.94     35.72 o 
  -3   5   5      112.49      102.79     11.94 o 
  -1   5   5        4.84       13.39      8.20 o 
   1   5   5        0.02        1.45      7.04 o 
   3   5   5       36.08       16.89      7.57 o 
   5   5   5      434.97      389.68     19.15 o 
   7   5   5      796.42      730.67     21.94 o 
   9   5   5      206.28      264.11     17.66 o 
  11   5   5       19.51       17.84     12.75 o 
  13   5   5       16.26        7.99     15.41 o 
  15   5   5       92.35      102.56     21.83 o 
  17   5   5       93.35      168.76     32.82 o 
  19   5   5        1.16      -18.03     20.12 o 
  21   5   5       21.39       66.99     44.15 o 
 -18   6   5      395.93      468.45     43.88 o 
 -16   6   5       35.73       30.10     21.67 o 
 -14   6   5     2419.64     2675.76    123.64 o 
 -12   6   5     1121.40     1259.56     83.00 o 
 -10   6   5       78.51       80.32     19.83 o 
  -8   6   5      109.12      117.77     20.95 o 
  -6   6   5     1570.17     1715.99     92.55 o 
  -4   6   5     3435.51     3515.69     74.14 o 
  -2   6   5     2303.44     2476.61     59.74 o 
   0   6   5        4.00       -0.03      9.55 o 
   2   6   5        8.13        9.23     10.27 o 
   4   6   5      569.83      662.14     38.79 o 
   6   6   5        7.73      -16.11     10.74 o 
   8   6   5      204.99      222.53     31.75 o 
  10   6   5      580.50      563.58     47.90 o 
  12   6   5      142.22      115.40     53.29 o 
  14   6   5      247.59      305.60     37.58 o 
  16   6   5        0.07        2.05     30.02 o 
  18   6   5       42.29       21.12     25.07 o 
 -17   7   5        0.65       -1.48     21.48 o 
 -15   7   5       22.00       27.88     21.54 o 
 -13   7   5      148.68      152.70     38.14 o 
 -11   7   5      959.85      941.08     53.88 o 
  -9   7   5      113.69       84.04     21.48 o 
  -7   7   5      115.05      207.82     74.60 o 
  -5   7   5      145.51      172.98     37.30 o 
  -3   7   5      405.15      342.68     39.44 o 
  -1   7   5        4.70      -18.17     17.51 o 
   1   7   5      719.73      674.39     41.96 o 
   3   7   5      298.58      214.34     24.41 o 
   5   7   5      456.65      383.64     39.44 o 
   7   7   5        7.30        4.06     17.74 o 
   9   7   5       12.25       -5.35     24.36 o 
  11   7   5        4.26       25.96     22.30 o 
  13   7   5       11.52       27.13     23.39 o 
  15   7   5       51.41       45.98     24.20 o 
  17   7   5      161.78      146.31     35.96 o 
 -14   8   5      131.67      110.69     32.72 o 
 -12   8   5        9.17       23.85     30.45 o 
 -10   8   5      188.55      158.54     34.98 o 
  -8   8   5      452.26      495.16    126.37 o 
  -6   8   5       28.65       30.45     24.14 o 
  -4   8   5      106.52      110.09     29.47 o 
  -2   8   5      463.74      411.73     37.28 o 
   0   8   5        0.95        2.94     16.89 o 
   2   8   5       31.44       29.17     23.61 o 
   4   8   5       30.13       64.39     27.44 o 
   6   8   5       87.49       77.65     38.06 o 
   8   8   5       36.56        2.34     22.68 o 
  10   8   5       52.15       92.96     28.51 o 
  12   8   5       19.44       71.88     29.91 o 
  14   8   5        3.19      -21.23     25.88 o 
  -9   9   5      410.14      346.54     49.49 o 
  -7   9   5      248.60      419.78     51.06 o 
  -5   9   5        0.13       23.14     26.66 o 
  -3   9   5        2.81        1.71     25.77 o 
  -1   9   5        5.60       28.50     26.66 o 
   1   9   5       10.96       -2.32     25.77 o 
   3   9   5      385.78      310.20     48.12 o 
   5   9   5      108.63       82.11     58.62 o 
   7   9   5       22.40        4.57     36.54 o 
   9   9   5       23.30       39.59     38.06 o 
 -24   0   6        2.85       16.75     36.54 o 
 -22   0   6      154.43      194.88     54.81 o 
 -20   0   6      124.96      118.45     33.50 o 
 -18   0   6     2255.70     2247.89     77.38 o 
 -16   0   6      405.22      393.30     37.27 o 
 -14   0   6     5078.88     4970.53    162.91 o 
 -12   0   6      884.40     1171.85    108.86 o 
 -10   0   6     4457.32     4112.99     79.12 o 
  -8   0   6      824.63      939.73     33.29 o 
  -6   0   6     2165.25     2335.07     47.87 o 
  -4   0   6     1564.25     2236.67     45.68 o 
  -2   0   6     1624.23     1807.50     35.33 o 
   0   0   6    11563.47    11526.79    133.87 o 
   2   0   6   169135.05   150048.53   2231.99 o 
   4   0   6    16457.67    16945.55    192.17 o 
   6   0   6     1153.83     1115.03     28.65 o 
   8   0   6        3.94       35.02     16.75 o 
  10   0   6      900.30     1029.21     60.90 o 
  12   0   6      168.48       95.92     28.93 o 
  14   0   6     1067.10     1377.87     82.22 o 
  16   0   6       16.66       24.36     25.88 o 
  18   0   6       52.06       24.36     33.50 o 
  20   0   6      905.02      934.82    100.49 o 
  22   0   6      189.91      217.72     59.38 o 
  24   0   6      554.50      797.79    103.53 o 
 -23   1   6       34.90      -26.36     18.11 o 
 -21   1   6      256.63      166.14     27.47 o 
 -19   1   6     1195.79      996.90     53.48 o 
 -17   1   6       17.74       15.75     16.22 o 
 -15   1   6       98.75       89.86     17.89 o 
 -13   1   6     2179.80     2285.23     99.41 o 
 -11   1   6       28.38       27.69      8.11 o 
  -9   1   6     6840.72     7578.35     80.99 o 
  -7   1   6     1900.93     1397.18     26.06 o 
  -5   1   6      109.73      155.07      8.46 o 
  -3   1   6    18414.10    16552.45    115.80 o 
  -1   1   6     3618.56     2893.81     32.93 o 
   1   1   6    15416.10    15201.80    121.40 o 
   3   1   6     5311.80     4447.74     38.54 o 
   5   1   6     1436.89     1192.83     28.57 o 
   7   1   6        0.30       20.54      7.99 o 
   9   1   6    11029.78    10641.59    126.68 o 
  11   1   6     2202.61     2113.87     64.05 o 
  13   1   6        1.74        7.33     14.50 o 
  15   1   6     1116.35     1045.19     53.22 o 
  17   1   6      151.10      152.26     31.16 o 
  19   1   6      583.59      575.07     54.36 o 
  21   1   6      145.71      245.87     40.87 o 
  23   1   6       15.99      -17.21     24.48 o 
 -24   2   6       11.24      -13.09     17.85 o 
 -22   2   6        2.56       15.19     18.78 o 
 -20   2   6      511.37      469.72     40.68 o 
 -18   2   6        2.22       20.99     18.15 o 
 -16   2   6     2386.80     2499.62     66.10 o 
 -14   2   6      228.01      276.41     25.50 o 
 -12   2   6       36.32       26.24     11.86 o 
 -10   2   6      232.16      161.41     14.85 o 
  -8   2   6     1652.31     1623.90     26.33 o 
  -6   2   6      231.53      253.97     14.69 o 
  -4   2   6     4537.19     4662.94     59.77 o 
  -2   2   6     6348.97     6111.14     59.89 o 
   0   2   6       23.84       35.13      4.39 o 
   2   2   6     1738.89     2052.46     30.88 o 
   4   2   6    16302.77    16808.10    140.12 o 
   6   2   6      278.47      314.15     30.11 o 
   8   2   6     2310.52     2507.53     54.50 o 
  10   2   6      975.88      939.79     27.72 o 
  12   2   6     2890.98     2739.57     60.28 o 
  14   2   6      799.87      862.64     51.77 o 
  16   2   6       22.84       -7.61     18.21 o 
  18   2   6        0.72      -26.04     25.12 o 
  20   2   6      225.70      278.63     60.90 o 
  22   2   6      378.14      251.17     85.26 o 
 -23   3   6        1.60       -2.45     24.14 o 
 -21   3   6      454.96      478.87     43.58 o 
 -19   3   6      138.35      164.39     27.17 o 
 -17   3   6        0.79       -1.21     15.68 o 
 -15   3   6        5.84       12.42     14.52 o 
 -13   3   6      180.16      182.16     18.99 o 
 -11   3   6      502.96      588.67     31.64 o 
  -9   3   6     7457.41     7117.07     85.11 o 
  -7   3   6      208.63      374.19     40.99 o 
  -5   3   6      748.76      668.26     19.53 o 
  -3   3   6        0.05        3.35      4.60 o 
  -1   3   6     6239.67     5429.71     74.69 o 
   1   3   6     6629.70     7155.00    118.60 o 
   3   3   6     9384.79     8928.17     87.18 o 
   5   3   6      485.27      285.44     23.51 o 
   7   3   6     1135.63     1200.78     30.46 o 
   9   3   6       34.74       -3.94      7.07 o 
  11   3   6     1429.46     1511.29     57.36 o 
  13   3   6     1175.49      932.27     45.93 o 
  15   3   6       41.16       60.77     18.19 o 
  17   3   6        0.69      -24.06     16.04 o 
  19   3   6       57.27       42.44     29.69 o 
  21   3   6       68.37       51.14     27.31 o 
  23   3   6       26.94       34.59     30.67 o 
 -22   4   6       34.53       57.58     36.54 o 
 -20   4   6      965.96      956.73    112.67 o 
 -18   4   6     1212.76     1168.22     76.70 o 
 -16   4   6      947.77     1031.58     55.57 o 
 -14   4   6     1559.24     1823.50     58.84 o 
 -12   4   6      734.63      933.53     65.62 o 
 -10   4   6        0.20       -4.65     17.60 o 
  -8   4   6     2951.28     3001.83     65.00 o 
  -6   4   6      169.14      226.48     24.67 o 
  -4   4   6       70.23       39.34      7.27 o 
  -2   4   6       23.38       29.67      7.87 o 
   0   4   6      348.34      245.94     15.47 o 
   2   4   6    15530.67    15878.82    139.71 o 
   4   4   6     7471.37     6613.22     97.13 o 
   6   4   6     3799.72     3965.86     57.16 o 
   8   4   6     1934.73     1624.06     36.04 o 
  10   4   6     1559.28     1663.44     35.34 o 
  12   4   6        1.13        5.07     16.26 o 
  14   4   6     2721.49     2787.68     58.34 o 
  16   4   6     3074.32     3188.65    187.81 o 
  18   4   6       44.38       83.74     28.39 o 
  20   4   6       30.77       27.41     29.91 o 
  22   4   6       74.92       72.21     34.98 o 
 -21   5   6      193.83      145.77     37.93 o 
 -19   5   6       65.49       81.99     24.24 o 
 -17   5   6        0.41      -22.34     14.89 o 
 -15   5   6        0.08       -7.99     15.12 o 
 -13   5   6     1430.11     1458.44     55.07 o 
 -11   5   6      406.11      399.32     33.93 o 
  -9   5   6     1035.90      980.01     44.91 o 
  -7   5   6      681.43      621.58     36.85 o 
  -5   5   6     1697.82     1742.02     48.87 o 
  -3   5   6      320.81      340.73     25.74 o 
  -1   5   6      102.51      105.63     13.62 o 
   1   5   6      336.68      396.31     19.75 o 
   3   5   6      613.17      518.98     25.08 o 
   5   5   6       21.68       34.51      9.21 o 
   7   5   6      776.52      872.06     29.80 o 
   9   5   6      401.29      415.74     25.57 o 
  11   5   6      100.54       64.89     14.53 o 
  13   5   6       26.57       18.82     16.05 o 
  15   5   6       46.63       33.26     25.06 o 
  17   5   6       63.53       37.31     28.17 o 
  19   5   6      339.66      322.69     43.35 o 
  21   5   6        5.54       10.66     39.59 o 
 -18   6   6        0.14        5.12     20.47 o 
 -16   6   6      191.08      194.88     30.37 o 
 -14   6   6      122.11      145.57     27.77 o 
 -12   6   6       42.98       65.09     19.30 o 
 -10   6   6      106.43      125.63     22.60 o 
  -8   6   6       10.02       28.47     31.83 o 
  -6   6   6       10.32       11.99     14.24 o 
  -4   6   6       27.80       47.22     15.77 o 
  -2   6   6     1105.35     1055.91     46.46 o 
   0   6   6      466.85      521.29     33.00 o 
   2   6   6      360.74      424.42     22.65 o 
   4   6   6       10.87       -3.88      9.85 o 
   6   6   6     1057.26     1001.28     38.73 o 
   8   6   6      157.30      266.12     25.74 o 
  10   6   6      559.45      566.92     53.29 o 
  12   6   6      768.56      786.68     57.53 o 
  14   6   6        4.55       -8.06     20.55 o 
  16   6   6      107.57      103.46     24.27 o 
  18   6   6        7.46        4.13     24.20 o 
 -17   7   6       24.27       25.09     22.34 o 
 -15   7   6       58.73       73.08     25.12 o 
 -13   7   6       60.99       57.49     23.52 o 
 -11   7   6        5.57       15.25     17.86 o 
  -9   7   6      335.45      414.25     36.58 o 
  -7   7   6       74.84       38.72     22.30 o 
  -5   7   6        6.52       34.94     21.45 o 
  -3   7   6       10.58      -12.18     18.21 o 
  -1   7   6      101.65      166.32     29.91 o 
   1   7   6       27.24       36.13     16.58 o 
   3   7   6     1867.35     2079.36     68.63 o 
   5   7   6      137.83       91.02     24.69 o 
   7   7   6       50.74       43.81     22.08 o 
   9   7   6       56.08       75.72     24.06 o 
  11   7   6      185.72      256.89     38.58 o 
  13   7   6       72.82       33.07     23.13 o 
  15   7   6      162.17      137.10     33.90 o 
 -14   8   6        7.22      -32.29     23.13 o 
 -12   8   6       54.66       78.37     30.56 o 
 -10   8   6       32.67        3.12     22.53 o 
  -8   8   6       80.49       58.03     46.44 o 
  -6   8   6      569.48      550.03     52.72 o 
  -4   8   6        1.27        0.30     32.73 o 
  -2   8   6      118.45      111.42     60.90 o 
   0   8   6       64.39       69.82     21.45 o 
   2   8   6        9.36        1.52     20.45 o 
   4   8   6      213.44      260.36     39.83 o 
   6   8   6        6.51        9.14     33.50 o 
   8   8   6       21.56       12.69     22.30 o 
  10   8   6        3.45      -18.95     19.02 o 
  12   8   6      231.99      261.26     41.87 o 
  -9   9   6        2.65       19.42     25.97 o 
  -7   9   6      145.49      204.95     45.68 o 
  -5   9   6      171.16      203.97     39.85 o 
  -3   9   6       42.91       45.32     21.45 o 
  -1   9   6        6.86       42.80     29.01 o 
   1   9   6        0.16       19.79     26.91 o 
   3   9   6       33.66       34.16     28.39 o 
   5   9   6       56.96       54.13     31.16 o 
   7   9   6       62.39       45.68     39.59 o 
   9   9   6        0.34      -12.18     36.54 o 
 -23   1   7        0.75        0.81     20.18 o 
 -21   1   7        2.65        2.99     17.81 o 
 -19   1   7      772.19      589.26     44.15 o 
 -17   1   7      465.90      449.74     31.21 o 
 -15   1   7      513.48      520.74     30.33 o 
 -13   1   7        1.00       -6.48      7.53 o 
 -11   1   7      976.67     1230.94     30.74 o 
  -9   1   7      270.87      415.86     28.35 o 
  -7   1   7      600.86      702.96     19.13 o 
  -5   1   7    10066.34     9216.33     77.43 o 
  -3   1   7    20942.72    20055.14    138.89 o 
  -1   1   7    91358.30    92125.12    780.90 o 
   1   1   7    27820.43    28306.96    188.21 o 
   3   1   7     8638.75     8469.50     63.20 o 
   5   1   7     3596.89     3743.25     46.30 o 
   7   1   7     3330.41     3293.99     42.34 o 
   9   1   7      236.01      204.57     18.74 o 
  11   1   7     1153.78     1274.37     45.57 o 
  13   1   7     1011.62     1012.39     65.47 o 
  15   1   7      186.26      103.61     44.15 o 
  17   1   7        7.97       -8.65     20.37 o 
  19   1   7      313.69      450.72     72.32 o 
  21   1   7        0.21       -9.06     22.05 o 
  23   1   7       58.14       16.26     26.85 o 
 -24   2   7        9.52       33.95     24.29 o 
 -22   2   7       10.61       -9.62     18.42 o 
 -20   2   7      169.25      139.24     26.92 o 
 -18   2   7     2040.19     2385.86     70.44 o 
 -16   2   7      494.05      480.90     57.01 o 
 -14   2   7        1.33       12.57     12.24 o 
 -12   2   7       82.84       85.42     11.89 o 
 -10   2   7      161.19      164.65     11.68 o 
  -8   2   7     4477.32     5096.08     53.03 o 
  -6   2   7     8109.06     7785.82     81.93 o 
  -4   2   7      534.02      450.56     25.93 o 
  -2   2   7    10591.74    10173.30     91.16 o 
   0   2   7     4407.75     4538.83     49.71 o 
   2   2   7    39840.44    40241.73    263.95 o 
   4   2   7      807.25      975.49     22.83 o 
   6   2   7      141.92      208.88     13.47 o 
   8   2   7     5420.91     5430.24     69.98 o 
  10   2   7      178.71      138.92     13.78 o 
  12   2   7       24.70       -4.85      9.85 o 
  14   2   7     1263.78     1449.26     60.82 o 
  16   2   7       87.95       68.55     25.28 o 
  18   2   7       83.75       66.75     27.44 o 
  20   2   7      174.13       96.92     31.64 o 
  22   2   7        6.61       35.87     26.85 o 
 -23   3   7       10.33      -13.70     25.84 o 
 -21   3   7       11.00       18.49     20.98 o 
 -19   3   7        5.46      -12.53     18.29 o 
 -17   3   7      561.76      495.00     38.54 o 
 -15   3   7      118.37      184.78     24.61 o 
 -13   3   7      143.34      146.68     19.34 o 
 -11   3   7     6006.91     6084.03    101.50 o 
  -9   3   7     5016.11     5065.14     69.35 o 
  -7   3   7     1494.89     1733.97     37.62 o 
  -5   3   7      235.90      195.56     17.34 o 
  -3   3   7     5323.25     5477.17     59.77 o 
  -1   3   7     3175.71     3343.14     55.89 o 
   1   3   7    13535.85    13990.01    121.86 o 
   3   3   7      188.14      104.92     10.06 o 
   5   3   7    19922.36    19560.53    166.57 o 
   7   3   7      588.88      635.18     23.20 o 
   9   3   7      417.51      543.27     22.94 o 
  11   3   7        1.99        7.88      9.85 o 
  13   3   7     3586.70     3535.78     87.17 o 
  15   3   7      234.55      200.98     43.39 o 
  17   3   7        0.01      -23.51     19.29 o 
  19   3   7      789.27      730.42     61.90 o 
  21   3   7       12.45       41.37     27.93 o 
  23   3   7       29.68       51.00     31.22 o 
 -22   4   7       95.37       69.29     29.47 o 
 -20   4   7       32.77       49.17     35.02 o 
 -18   4   7      110.34      221.22     44.15 o 
 -16   4   7        0.40      -15.14     14.52 o 
 -14   4   7      104.63      118.05     22.57 o 
 -12   4   7       43.41       41.99     16.39 o 
 -10   4   7     1601.19     1777.56     52.68 o 
  -8   4   7      290.95      381.51     28.16 o 
  -6   4   7     3299.03     3060.00     63.25 o 
  -4   4   7      571.76      590.21     17.72 o 
  -2   4   7      317.86      341.84     24.39 o 
   0   4   7     1131.73      944.22     25.22 o 
   2   4   7      187.19      183.21     15.89 o 
   4   4   7     1379.65     1145.07     28.63 o 
   6   4   7     6062.60     5702.50     76.25 o 
   8   4   7     1499.10     2018.92     37.37 o 
  10   4   7        0.23        5.60      9.07 o 
  12   4   7      232.59      251.28     31.88 o 
  14   4   7     2138.38     2012.31     50.96 o 
  16   4   7      144.09      172.17     25.13 o 
  18   4   7      672.90      664.09     58.61 o 
  20   4   7       85.65      150.55     49.48 o 
  22   4   7       12.33       54.51     32.24 o 
 -21   5   7       27.08       23.14     30.09 o 
 -19   5   7      241.19      314.70     37.20 o 
 -17   5   7       91.90      126.33     25.42 o 
 -15   5   7      261.30      231.02     29.81 o 
 -13   5   7      527.31      326.82     32.13 o 
 -11   5   7     2983.90     2879.23     95.77 o 
  -9   5   7      569.52      562.63     37.28 o 
  -7   5   7      232.07      279.05     28.09 o 
  -5   5   7      245.95      236.87     23.64 o 
  -3   5   7       35.63       30.24     12.31 o 
  -1   5   7     4660.33     4992.53    104.89 o 
   1   5   7     1165.01     1128.19     28.33 o 
   3   5   7      116.79      171.21     28.33 o 
   5   5   7     1498.39     1444.23     34.96 o 
   7   5   7      211.19      175.42     16.50 o 
   9   5   7        8.04       18.24     12.03 o 
  11   5   7      642.71      575.08     28.82 o 
  13   5   7      176.09      194.32     25.16 o 
  15   5   7      299.09      278.07     38.89 o 
  17   5   7        0.30       17.01     21.59 o 
  19   5   7       18.33       11.89     22.53 o 
 -18   6   7       20.22       -3.56     19.45 o 
 -16   6   7      123.05       65.55     24.42 o 
 -14   6   7        0.01        3.69     16.99 o 
 -12   6   7      222.07      284.45     32.43 o 
 -10   6   7      209.61      163.08     25.16 o 
  -8   6   7      557.92      520.41     61.30 o 
  -6   6   7        0.55       -8.88     15.13 o 
  -4   6   7      806.03      806.71     40.55 o 
  -2   6   7      323.62      320.04     29.50 o 
   0   6   7      414.69      509.81     33.23 o 
   2   6   7      788.90      857.70     39.79 o 
   4   6   7       90.92      175.98     18.29 o 
   6   6   7       58.32       43.22     13.57 o 
   8   6   7      654.50      600.68     36.87 o 
  10   6   7       60.43       72.67     24.20 o 
  12   6   7      114.62       76.26     23.39 o 
  14   6   7      258.08      255.78     51.77 o 
  16   6   7        6.13       16.75     30.45 o 
  18   6   7      221.41      198.92     31.34 o 
 -17   7   7        0.74       17.02     21.23 o 
 -15   7   7        9.19       15.69     20.98 o 
 -13   7   7       91.02      116.45     30.33 o 
 -11   7   7      450.01      437.58     54.76 o 
  -9   7   7      345.42      293.18     31.64 o 
  -7   7   7        0.00      -18.98     12.65 o 
  -5   7   7       85.33       86.78     25.84 o 
  -3   7   7      309.03      297.24     36.56 o 
  -1   7   7     2659.76     2569.09     84.38 o 
   1   7   7      400.17      379.18     32.76 o 
   3   7   7       18.32       59.86     19.18 o 
   5   7   7       36.15       27.51     16.22 o 
   7   7   7        9.83      -10.66     16.04 o 
   9   7   7       47.14       59.27     23.61 o 
  11   7   7        0.03      -18.18     17.74 o 
  13   7   7      155.32      149.91     33.80 o 
  15   7   7       40.55       87.22     62.42 o 
 -14   8   7      132.60       95.48     59.38 o 
 -12   8   7      110.96      147.87     35.96 o 
 -10   8   7       63.33       88.52     30.09 o 
  -8   8   7      217.04      169.73     35.48 o 
  -6   8   7        2.14       28.05     25.15 o 
  -4   8   7      361.24      393.94     45.74 o 
  -2   8   7       21.30       59.62     26.85 o 
   0   8   7       87.73       99.02     22.72 o 
   2   8   7       14.98       11.83     16.66 o 
   4   8   7        2.35       10.52     23.13 o 
   6   8   7      151.39      228.38     53.29 o 
   8   8   7       27.54        8.06     21.89 o 
  10   8   7       14.83       44.91     23.68 o 
  12   8   7        4.90        6.09     22.61 o 
  -9   9   7      123.17      161.25     37.93 o 
  -7   9   7       89.95      119.95     35.48 o 
  -5   9   7        6.64        9.33     25.57 o 
  -3   9   7      105.05       82.33     25.81 o 
  -1   9   7      151.98      201.06     40.36 o 
   1   9   7      395.87      514.24     58.13 o 
   3   9   7        4.95       53.43     31.97 o 
   5   9   7       57.38       10.66     25.84 o 
   7   9   7       17.26       15.23     39.59 o 
 -24   0   8       16.93       -7.61     35.02 o 
 -22   0   8      123.92      187.27     56.33 o 
 -20   0   8     1006.56      793.22     88.31 o 
 -18   0   8     1758.75     1835.91     70.02 o 
 -16   0   8     1644.42     1663.75     62.00 o 
 -14   0   8     1765.46     1683.64     62.42 o 
 -12   0   8     2293.57     2005.61     58.08 o 
 -10   0   8      748.55      733.10     41.87 o 
  -8   0   8     3435.78     3931.65     74.12 o 
  -6   0   8    23380.71    21794.20    486.44 o 
  -4   0   8    15167.76    13159.22    158.94 o 
  -2   0   8    57258.21    56827.70    575.53 o 
   0   0   8   139574.50   128413.59   1299.95 o 
   2   0   8     4503.07     6394.54     92.42 o 
   4   0   8      395.11      346.00     23.13 o 
   6   0   8    20164.96    18694.27    184.75 o 
   8   0   8     1234.04     1283.09     44.10 o 
  10   0   8      181.68      284.71     39.59 o 
  12   0   8     2107.32     2326.39    102.01 o 
  14   0   8     1036.27      956.13     71.56 o 
  16   0   8       10.87       16.75     25.88 o 
  18   0   8       50.19       60.90     36.54 o 
  20   0   8      121.66       88.31     39.59 o 
  22   0   8       31.00       38.06     41.11 o 
  24   0   8       60.92       80.69     48.72 o 
 -23   1   8       96.89      151.54     51.77 o 
 -21   1   8        4.55        0.56     17.54 o 
 -19   1   8      150.33      140.95     25.89 o 
 -17   1   8     5569.93     5809.67    105.46 o 
 -15   1   8        8.59       23.01     11.28 o 
 -13   1   8      111.91      125.11     14.04 o 
 -11   1   8       53.67       26.18      8.43 o 
  -9   1   8      349.39      364.54     25.05 o 
  -7   1   8     5426.98     5132.53     59.28 o 
  -5   1   8      349.10      228.00     10.64 o 
  -3   1   8    36213.42    33911.94    224.87 o 
  -1   1   8     8923.75     8551.19     68.28 o 
   1   1   8      618.72      675.48     18.68 o 
   3   1   8     1957.84     2081.78     29.83 o 
   5   1   8     4740.88     4440.95     47.43 o 
   7   1   8     4773.72     4822.24     63.64 o 
   9   1   8        9.61       10.14      8.13 o 
  11   1   8      551.59      494.71     30.12 o 
  13   1   8       41.98       89.32     25.12 o 
  15   1   8      464.44      488.54     44.67 o 
  17   1   8      567.86      535.25     50.46 o 
  19   1   8       17.51        7.72     23.61 o 
  21   1   8      198.44      160.61     68.51 o 
  23   1   8      199.37      261.08     50.24 o 
 -24   2   8        2.50      -30.98     20.65 o 
 -22   2   8        5.01        5.00     21.99 o 
 -20   2   8      106.92      163.78     33.22 o 
 -18   2   8     5735.76     5536.95    107.62 o 
 -16   2   8     1392.41     1267.54     48.97 o 
 -14   2   8     1700.63     1676.43     74.96 o 
 -12   2   8      991.85      988.81     37.34 o 
 -10   2   8     2658.94     2615.03     45.49 o 
  -8   2   8      328.11      348.24     19.56 o 
  -6   2   8    42116.58    42034.54    321.19 o 
  -4   2   8     4320.16     3924.31     49.10 o 
  -2   2   8     9603.29     9851.45     77.94 o 
   0   2   8      644.65      836.36     21.29 o 
   2   2   8     3831.48     3764.93     40.43 o 
   4   2   8    36906.76    36939.25    281.23 o 
   6   2   8       50.00       26.83      7.40 o 
   8   2   8     2721.40     2385.91     38.23 o 
  10   2   8      809.44      670.62     30.53 o 
  12   2   8      383.29      419.47     33.55 o 
  14   2   8     2031.57     2202.42     75.85 o 
  16   2   8     6244.58     6068.70    138.88 o 
  18   2   8      418.89      288.72     70.80 o 
  20   2   8      591.00      551.62     90.59 o 
  22   2   8       31.87       11.47     54.05 o 
 -23   3   8       11.71       -0.76     25.57 o 
 -21   3   8      148.50      150.41     34.45 o 
 -19   3   8      351.25      490.36     41.00 o 
 -17   3   8      535.54      571.89     40.90 o 
 -15   3   8     1163.39     1243.70     87.88 o 
 -13   3   8     1834.50     2000.84     47.71 o 
 -11   3   8     2076.40     2134.96     46.12 o 
  -9   3   8     2369.51     2469.25     46.60 o 
  -7   3   8    18654.36    20173.28    176.66 o 
  -5   3   8     2221.52     2175.61     38.68 o 
  -3   3   8     2288.02     2093.88     31.63 o 
  -1   3   8     2709.23     2429.72     34.29 o 
   1   3   8      124.01      181.46     14.28 o 
   3   3   8        3.05        0.86      6.30 o 
   5   3   8      630.46      491.16     21.01 o 
   7   3   8     7040.94     6503.77     77.91 o 
   9   3   8     5052.48     5182.86     63.98 o 
  11   3   8       18.13        6.03      8.74 o 
  13   3   8      983.47      886.61     41.75 o 
  15   3   8       15.49       46.74     17.30 o 
  17   3   8        2.49      -14.48     19.72 o 
  19   3   8       47.47        5.49     23.13 o 
  21   3   8       47.13       70.61     31.21 o 
 -22   4   8        0.03       17.14     27.06 o 
 -20   4   8      411.12      359.57     48.41 o 
 -18   4   8      129.06      151.58     33.37 o 
 -16   4   8      336.33      237.51     34.45 o 
 -14   4   8        0.21      -18.08     12.05 o 
 -12   4   8      652.32      650.50     40.50 o 
 -10   4   8       27.50        0.69     12.31 o 
  -8   4   8     2153.91     2014.58     66.75 o 
  -6   4   8    10197.23    10244.94    155.03 o 
  -4   4   8     4696.59     4678.01     84.13 o 
  -2   4   8     2192.71     2261.77     38.41 o 
   0   4   8      714.91      558.99     35.47 o 
   2   4   8     2632.51     3289.93     59.61 o 
   4   4   8    13175.35    13441.66    127.73 o 
   6   4   8     4664.72     4443.22     62.73 o 
   8   4   8      470.96      386.64     21.93 o 
  10   4   8        0.13        6.11      8.97 o 
  12   4   8      269.12      257.29     23.07 o 
  14   4   8     3472.80     3442.66     94.93 o 
  16   4   8      131.67       96.77     18.38 o 
  18   4   8      115.87      212.85     37.93 o 
  20   4   8       42.04       97.36     32.73 o 
 -21   5   8       12.35       28.90     28.39 o 
 -19   5   8        4.81      -13.70     22.61 o 
 -17   5   8        5.21      -13.92     16.20 o 
 -15   5   8       61.85       32.48     20.57 o 
 -13   5   8        1.05       14.76     15.88 o 
 -11   5   8      565.86      666.87     42.94 o 
  -9   5   8       30.13       42.87     15.33 o 
  -7   5   8     1135.69     1231.16     44.50 o 
  -5   5   8      128.57       83.44     16.57 o 
  -3   5   8        1.36        2.37     18.14 o 
  -1   5   8      512.32      557.03     26.37 o 
   1   5   8      179.63      166.19     14.36 o 
   3   5   8        0.90       18.00     10.96 o 
   5   5   8     1685.77     1663.23     46.86 o 
   7   5   8      986.45     1131.61     33.22 o 
   9   5   8        0.58        0.34      9.21 o 
  11   5   8        0.23      -14.20      9.47 o 
  13   5   8        3.70       15.71     15.60 o 
  15   5   8      338.32      452.46     36.86 o 
  17   5   8       30.38       73.76     21.38 o 
  19   5   8       13.20       19.09     21.75 o 
 -18   6   8        0.55       -6.49     17.78 o 
 -16   6   8        7.40       -0.67     17.40 o 
 -14   6   8       16.79        9.64     19.21 o 
 -12   6   8        0.88       -0.65     16.10 o 
 -10   6   8      670.84      715.21     45.02 o 
  -8   6   8      160.17      154.07     22.75 o 
  -6   6   8        0.30        3.14     14.01 o 
  -4   6   8     1309.56     1287.39     78.08 o 
  -2   6   8       83.84       67.48     16.98 o 
   0   6   8        2.49      -16.02     10.68 o 
   2   6   8       20.97        3.81      8.98 o 
   4   6   8      181.88      123.97     19.56 o 
   6   6   8      118.83       69.44     15.43 o 
   8   6   8      454.32      523.95     30.06 o 
  10   6   8      265.04      199.45     44.15 o 
  12   6   8      173.52      144.64     41.11 o 
  14   6   8       85.96      205.54     47.20 o 
  16   6   8      255.89      162.91     45.68 o 
  18   6   8      199.34      232.94     54.81 o 
 -17   7   8        7.42      -15.29     19.30 o 
 -15   7   8       26.49       23.60     23.86 o 
 -13   7   8       85.92       94.14     24.24 o 
 -11   7   8       18.67        8.64     17.81 o 
  -9   7   8       16.09       24.43     18.74 o 
  -7   7   8        6.63       11.40     15.77 o 
  -5   7   8       97.10       74.35     19.91 o 
  -3   7   8       79.51       50.35     22.68 o 
  -1   7   8     1093.51     1276.58     71.56 o 
   1   7   8      136.57      104.00     27.88 o 
   3   7   8      216.15      259.60     28.60 o 
   5   7   8      489.83      420.67     65.42 o 
   7   7   8       62.93       88.56     25.57 o 
   9   7   8      109.01      106.93     25.84 o 
  11   7   8       42.73      104.71     28.51 o 
  13   7   8       12.31       15.23     25.12 o 
  15   7   8        0.25      -14.90     22.30 o 
 -12   8   8       13.82       26.76     25.28 o 
 -10   8   8       31.16       -0.90     23.61 o 
  -8   8   8       75.52      126.66     40.35 o 
  -6   8   8      163.08       88.75     57.09 o 
  -4   8   8      336.88      338.43     43.98 o 
  -2   8   8      111.72      112.67     29.07 o 
   0   8   8       24.57       31.42     19.18 o 
   2   8   8        4.89        1.41     17.47 o 
   4   8   8       12.91       27.01     24.69 o 
   6   8   8        0.39       -1.52     31.97 o 
   8   8   8        1.46      -30.45     30.45 o 
  10   8   8       60.98       35.35     26.64 o 
  12   8   8       49.81       38.84     26.36 o 
  -7   9   8      122.81      104.76     33.32 o 
  -5   9   8      177.98      124.99     68.51 o 
  -3   9   8        1.76      -22.55     17.81 o 
  -1   9   8       96.38       69.36     32.72 o 
   1   9   8      164.01      291.10     46.14 o 
   3   9   8       54.88       52.78     30.33 o 
   5   9   8      117.54       88.58     32.24 o 
   7   9   8       12.87        0.54     25.88 o 
 -23   1   9        6.51      -15.60     22.05 o 
 -21   1   9        4.59       27.58     19.87 o 
 -19   1   9       20.44       19.15     21.68 o 
 -17   1   9     1064.02     1086.49     60.42 o 
 -15   1   9       83.99       86.14     14.47 o 
 -13   1   9        8.31       -4.24      8.23 o 
 -11   1   9       13.54       25.15      8.40 o 
  -9   1   9    13547.52    13126.68    123.72 o 
  -7   1   9      477.42      575.99     20.88 o 
  -5   1   9     1836.86     1529.19     24.54 o 
  -3   1   9      231.74      394.94     21.22 o 
  -1   1   9      168.05      176.44      8.91 o 
   1   1   9     2959.71     2836.88     35.43 o 
   3   1   9     5168.90     5394.83     62.92 o 
   5   1   9      122.10      122.21     10.84 o 
   7   1   9     1204.94     1027.32     57.80 o 
   9   1   9        4.22       27.86      9.49 o 
  11   1   9      146.07      122.46     31.38 o 
  13   1   9      289.17      233.07     30.14 o 
  15   1   9       16.12       -4.66     19.03 o 
  17   1   9       75.52      117.85     28.83 o 
  19   1   9        3.40       -1.96     22.53 o 
  21   1   9       29.89       60.11     30.09 o 
  23   1   9        8.40      103.74     47.96 o 
 -24   2   9        6.21       22.47     23.60 o 
 -22   2   9        5.14        5.41     18.99 o 
 -20   2   9       57.01      110.58     24.75 o 
 -18   2   9      642.06      708.90     46.84 o 
 -16   2   9       26.80       31.48     17.87 o 
 -14   2   9      814.14      954.51     43.32 o 
 -12   2   9     6806.22     6861.68    112.74 o 
 -10   2   9      732.41      756.42     21.77 o 
  -8   2   9     4904.06     6019.13     71.47 o 
  -6   2   9     6101.12     5730.65     55.25 o 
  -4   2   9     2723.45     2493.97     37.77 o 
  -2   2   9     3570.52     3552.80     43.78 o 
   0   2   9      687.11      547.63     16.78 o 
   2   2   9      479.01      533.77     14.97 o 
   4   2   9     5364.62     5541.61     63.73 o 
   6   2   9     1178.70     1538.78     31.89 o 
   8   2   9        0.94       26.97      7.96 o 
  10   2   9      100.91       83.21     11.28 o 
  12   2   9      623.67      640.99     65.31 o 
  14   2   9        0.78      -17.21     13.17 o 
  16   2   9     1124.60     1225.85     68.50 o 
  18   2   9      460.87      563.37    105.05 o 
  20   2   9       18.79       34.77     28.93 o 
  22   2   9        1.76      -25.16     22.53 o 
 -23   3   9       11.35       10.85     25.57 o 
 -21   3   9       22.65       81.91     28.12 o 
 -19   3   9     1366.26     1376.81    108.86 o 
 -17   3   9      638.83      564.05     70.87 o 
 -15   3   9       97.52       88.22     19.91 o 
 -13   3   9     1841.42     1949.85     47.55 o 
 -11   3   9     3472.22     3497.62     68.25 o 
  -9   3   9     1127.12     1135.27     38.39 o 
  -7   3   9      163.37      208.79     21.10 o 
  -5   3   9     1624.39     1638.67     31.76 o 
  -3   3   9      113.28      101.28      9.03 o 
  -1   3   9      537.82      669.89     20.10 o 
   1   3   9       22.99       46.02      7.94 o 
   3   3   9     5548.23     6679.35     74.30 o 
   5   3   9    12064.73    12014.53    116.00 o 
   7   3   9     2339.10     2384.22     52.96 o 
   9   3   9     3254.36     3612.76     52.54 o 
  11   3   9     1095.82     1036.69     31.32 o 
  13   3   9      400.40      427.25     27.52 o 
  15   3   9      256.13      319.64     31.25 o 
  17   3   9       79.69       60.84     25.28 o 
  19   3   9        7.71       -3.96     21.45 o 
  21   3   9        6.34       17.82     27.44 o 
 -22   4   9       31.98       68.22     33.32 o 
 -20   4   9      124.33      173.21     38.58 o 
 -18   4   9        4.33      -23.56     21.32 o 
 -16   4   9      374.59      412.04     47.96 o 
 -14   4   9      880.97      818.50     54.33 o 
 -12   4   9       90.53       72.49     19.60 o 
 -10   4   9      103.87      150.14     21.60 o 
  -8   4   9      270.17      347.21     28.28 o 
  -6   4   9     1384.38     1549.49     45.93 o 
  -4   4   9      219.43      172.69     25.63 o 
  -2   4   9      290.44      272.54     17.58 o 
   0   4   9      515.74      526.77     64.59 o 
   2   4   9      948.21      866.32     38.21 o 
   4   4   9      672.32      642.90     45.49 o 
   6   4   9      134.58      225.95     17.38 o 
   8   4   9      203.52      178.19     16.90 o 
  10   4   9      429.30      394.78     22.30 o 
  12   4   9     1421.81     1419.75     54.89 o 
  14   4   9      248.47      138.04     24.17 o 
  16   4   9        3.57       35.07     15.51 o 
  18   4   9       34.91       64.27     27.93 o 
  20   4   9       74.52       44.12     28.51 o 
 -21   5   9       12.49       21.15     28.53 o 
 -19   5   9        9.83       24.89     24.69 o 
 -17   5   9      104.48      157.72     27.79 o 
 -15   5   9       36.90        2.79     16.98 o 
 -13   5   9      223.23      147.61     39.13 o 
 -11   5   9        3.95        1.49     15.51 o 
  -9   5   9      273.23      194.84     24.19 o 
  -7   5   9      281.41      279.94     34.04 o 
  -5   5   9     3077.69     3051.98     68.55 o 
  -3   5   9      661.11      460.50     30.37 o 
  -1   5   9      552.76      614.30     98.86 o 
   1   5   9      263.01      339.55     19.33 o 
   3   5   9      562.19      705.10     36.51 o 
   5   5   9      189.73      311.62     31.75 o 
   7   5   9      680.99      611.23     35.16 o 
   9   5   9      396.80      380.42     22.34 o 
  11   5   9      635.22      691.52     30.66 o 
  13   5   9      339.25      395.72     29.67 o 
  15   5   9       40.80       -1.53     16.25 o 
  17   5   9        9.35       20.46     19.70 o 
  19   5   9       27.45        6.09     25.84 o 
 -18   6   9        0.44        8.61     19.60 o 
 -16   6   9        4.81       20.49     19.00 o 
 -14   6   9      669.03      747.67     87.23 o 
 -12   6   9      232.13      173.83     30.56 o 
 -10   6   9       18.68       11.56     16.72 o 
  -8   6   9       17.46       15.19     15.33 o 
  -6   6   9      459.37      475.31     35.45 o 
  -4   6   9      506.60      689.79     41.24 o 
  -2   6   9       25.58       19.44     14.28 o 
   0   6   9      210.05      149.38     21.75 o 
   2   6   9     1105.48     1145.54     52.70 o 
   4   6   9       45.46       53.02     14.26 o 
   6   6   9     2425.00     2180.36     54.94 o 
   8   6   9      774.70      794.30     42.14 o 
  10   6   9      478.07      459.82     29.24 o 
  12   6   9       86.98      121.80     39.59 o 
  14   6   9        0.74       13.70     28.93 o 
  16   6   9       80.58      117.23     42.63 o 
  18   6   9      320.79      350.18     63.95 o 
 -15   7   9      110.63      103.98     25.95 o 
 -13   7   9        2.21       -8.93     18.29 o 
 -11   7   9       11.16       60.92     21.31 o 
  -9   7   9       12.82       31.86     17.99 o 
  -7   7   9      685.15      538.82    153.01 o 
  -5   7   9       45.20        5.00     16.10 o 
  -3   7   9      817.65      848.16     47.02 o 
  -1   7   9       49.82       67.75     23.68 o 
   1   7   9      216.20      232.88     27.48 o 
   3   7   9       12.64       22.66     16.98 o 
   5   7   9       44.95       53.29     22.61 o 
   7   7   9      209.83      183.66     24.49 o 
   9   7   9       44.16       19.03     21.21 o 
  11   7   9      107.77       96.85     27.74 o 
  13   7   9       33.82       39.84     35.02 o 
  15   7   9      262.98      247.99     39.66 o 
 -12   8   9       25.97       29.35     27.06 o 
 -10   8   9        5.42       28.17     24.76 o 
  -8   8   9      305.55      353.07     73.84 o 
  -6   8   9      261.85      280.46     65.47 o 
  -4   8   9      264.57      286.33     40.87 o 
  -2   8   9      471.71      473.29     48.90 o 
   0   8   9       74.77       54.41     21.60 o 
   2   8   9        0.83       10.73     21.55 o 
   4   8   9      530.14      495.53     52.21 o 
   6   8   9        9.01       56.33     35.02 o 
   8   8   9        1.65      -12.18     33.50 o 
  10   8   9       39.52       59.50     26.23 o 
  12   8   9        4.86        0.85     40.35 o 
  -7   9   9       97.40       83.95     30.72 o 
  -5   9   9       67.83       68.27     29.63 o 
  -3   9   9       12.66       22.41     26.81 o 
  -1   9   9       24.04       52.36     23.40 o 
   1   9   9      116.68      200.84     39.66 o 
   3   9   9        0.00      -28.85     21.89 o 
   5   9   9       31.54       25.30     25.15 o 
   7   9   9       34.40       52.93     32.73 o 
 -24   0  10      410.59      505.47     82.22 o 
 -22   0  10       16.23       47.20     39.59 o 
 -20   0  10     1107.78     1143.40    106.58 o 
 -18   0  10       31.00       15.15     21.45 o 
 -16   0  10     9926.67     9703.00    166.70 o 
 -14   0  10     1775.86     1534.34     56.57 o 
 -12   0  10       16.22       17.13     12.78 o 
 -10   0  10     7760.97     8040.12    127.45 o 
  -8   0  10      553.85      374.51     28.93 o 
  -6   0  10        6.61       27.81     10.19 o 
  -4   0  10    55945.21    55787.79    575.96 o 
  -2   0  10    43908.76    42136.41    442.58 o 
   0   0  10    28041.67    30121.56    328.02 o 
   2   0  10    23572.96    23530.67    268.33 o 
   4   0  10    12452.57    11993.87    160.73 o 
   6   0  10       79.39       46.20     12.08 o 
   8   0  10     3499.03     3290.91     62.04 o 
  10   0  10       77.86       21.57     15.23 o 
  12   0  10     2216.71     2110.19    100.49 o 
  14   0  10     1171.04     1068.80     77.65 o 
  16   0  10      376.27      386.72     63.95 o 
  18   0  10      689.13      412.60     68.51 o 
  20   0  10      109.71       50.24     41.11 o 
  22   0  10      226.95      292.32     65.47 o 
 -23   1  10       22.79       27.92     28.51 o 
 -21   1  10        6.06       20.61     18.29 o 
 -19   1  10       33.49       41.96     19.70 o 
 -17   1  10     1166.74     1252.32     49.49 o 
 -15   1  10       59.79       78.18     18.42 o 
 -13   1  10      109.09      120.35     14.31 o 
 -11   1  10     1257.99     1222.33     43.29 o 
  -9   1  10      414.03      586.05     37.39 o 
  -7   1  10    12086.49    13872.25    125.58 o 
  -5   1  10     6553.91     7410.60     75.92 o 
  -3   1  10     2045.94     2348.59     30.74 o 
  -1   1  10    20557.12    20508.92    145.70 o 
   1   1  10     6931.21     6710.94     59.67 o 
   3   1  10    22806.36    22361.72    172.73 o 
   5   1  10        0.64        1.26      5.49 o 
   7   1  10        0.68       31.40      8.56 o 
   9   1  10     4850.26     4704.50     76.69 o 
  11   1  10      207.36      185.94     27.41 o 
  13   1  10       96.50       61.25     20.81 o 
  15   1  10        7.27        5.03     17.74 o 
  17   1  10      955.77     1369.65    165.95 o 
  19   1  10      185.88      156.11     33.80 o 
  21   1  10        0.10        9.90     24.76 o 
  23   1  10        6.47       24.44     31.75 o 
 -22   2  10      120.31      148.97     29.73 o 
 -20   2  10      396.39      402.04     38.85 o 
 -18   2  10     1434.09     1444.30     59.61 o 
 -16   2  10      584.93      520.36     38.43 o 
 -14   2  10      614.98      616.90     42.05 o 
 -12   2  10      203.23      261.58     24.51 o 
 -10   2  10    10940.58    11575.43    103.21 o 
  -8   2  10      532.29      707.38     19.79 o 
  -6   2  10     5608.89     5919.66     57.86 o 
  -4   2  10     7972.18     7830.72     68.97 o 
  -2   2  10        0.59       31.77      9.99 o 
   0   2  10     9179.08     7881.27     92.64 o 
   2   2  10      115.07      165.48     15.60 o 
   4   2  10    22004.29    21779.40    160.13 o 
   6   2  10     7775.71     6758.45     87.04 o 
   8   2  10      397.44      353.99     18.26 o 
  10   2  10      116.32      168.63     14.89 o 
  12   2  10     2985.25     2895.54     77.22 o 
  14   2  10        8.11        6.16     13.44 o 
  16   2  10      952.35     1105.30     83.74 o 
  18   2  10      340.00      470.48     62.42 o 
  20   2  10       66.89       89.53     38.06 o 
  22   2  10       39.08       40.52     27.74 o 
 -23   3  10        0.93       19.91     28.15 o 
 -21   3  10        3.94       -8.36     23.13 o 
 -19   3  10      175.57      249.10     41.44 o 
 -17   3  10       42.08       69.34     24.24 o 
 -15   3  10       10.04       15.12     15.63 o 
 -13   3  10       54.87       72.71     15.29 o 
 -11   3  10        8.36       16.63     10.62 o 
  -9   3  10      100.70      113.92     14.00 o 
  -7   3  10      986.82     1098.53     29.31 o 
  -5   3  10     4385.67     5222.53     64.51 o 
  -3   3  10       27.89        7.60      6.49 o 
  -1   3  10     1860.46     1783.90     31.40 o 
   1   3  10      452.38      341.72     16.82 o 
   3   3  10     2779.58     2591.46     41.97 o 
   5   3  10      218.35      271.90     17.52 o 
   7   3  10       20.62       32.29      9.76 o 
   9   3  10     3316.57     3368.75     51.15 o 
  11   3  10     1889.18     2162.16     42.89 o 
  13   3  10      221.99      204.40     21.10 o 
  15   3  10      273.78      232.24     28.18 o 
  17   3  10      202.89      189.58     34.45 o 
  19   3  10       49.69       63.28     31.21 o 
  21   3  10      112.90      170.80     40.74 o 
 -22   4  10        0.33        4.73     25.77 o 
 -20   4  10        2.95       37.53     26.36 o 
 -18   4  10      249.62      239.51     40.36 o 
 -16   4  10      148.49      150.48     24.41 o 
 -14   4  10      461.44      475.13     37.57 o 
 -12   4  10       47.69        0.00     14.06 o 
 -10   4  10     2252.27     2331.84     62.36 o 
  -8   4  10     1889.55     2170.06     67.22 o 
  -6   4  10      101.45       79.55     16.10 o 
  -4   4  10      212.95      214.08     21.31 o 
  -2   4  10       87.77      105.62     25.25 o 
   0   4  10       92.44       85.57     14.58 o 
   2   4  10     1101.48      966.01     27.48 o 
   4   4  10     3168.94     3080.30     67.24 o 
   6   4  10      147.44      106.87     13.61 o 
   8   4  10     1358.60     1389.43     36.63 o 
  10   4  10      548.47      499.64     25.41 o 
  12   4  10      681.81      702.34     45.42 o 
  14   4  10     1551.17     1577.96     46.78 o 
  16   4  10      206.68      175.76     29.01 o 
  18   4  10       13.03       40.59     55.57 o 
  20   4  10        0.89       27.69     29.01 o 
 -19   5  10       48.94      113.56     32.72 o 
 -17   5  10      171.02      247.59     31.79 o 
 -15   5  10       20.40       16.67     22.59 o 
 -13   5  10      451.94      449.83     38.36 o 
 -11   5  10       25.17       13.97     16.35 o 
  -9   5  10       21.96       31.06     15.47 o 
  -7   5  10       36.64        7.93     13.63 o 
  -5   5  10       72.63       89.94     17.44 o 
  -3   5  10     1767.43     1869.55     52.12 o 
  -1   5  10      877.99     1022.92     40.24 o 
   1   5  10     1543.18     1660.19     55.38 o 
   3   5  10      121.87      117.68     17.81 o 
   5   5  10     2499.06     2723.93     61.52 o 
   7   5  10      206.46      182.16     21.67 o 
   9   5  10     1962.54     1885.61     40.64 o 
  11   5  10     2330.68     2352.48     48.02 o 
  13   5  10      412.68      445.15     29.94 o 
  15   5  10      110.60       83.20     21.66 o 
  17   5  10      266.65      251.23     37.32 o 
  19   5  10        4.03       24.27     28.39 o 
 -18   6  10      204.98      123.76     32.19 o 
 -16   6  10      153.44      140.38     28.42 o 
 -14   6  10      637.06      556.80     45.02 o 
 -12   6  10        0.52        3.79     16.89 o 
 -10   6  10      513.58      470.51     38.25 o 
  -8   6  10        1.17       -6.76     14.87 o 
  -6   6  10      639.53      780.66     45.02 o 
  -4   6  10      446.13      346.41     34.28 o 
  -2   6  10       97.67       69.16     17.54 o 
   0   6  10      183.43      222.86     25.00 o 
   2   6  10       64.18       20.62     12.32 o 
   4   6  10      330.95      337.14     26.81 o 
   6   6  10     1116.95      970.81     74.51 o 
   8   6  10      159.24      213.88     25.19 o 
  10   6  10      299.15      325.76     25.90 o 
  12   6  10      116.64       59.38     33.50 o 
  14   6  10      114.32       66.99     35.02 o 
  16   6  10       53.54       47.20     38.06 o 
 -15   7  10       36.67       55.57     23.52 o 
 -13   7  10      229.69      202.07     43.68 o 
 -11   7  10      119.47       99.75     25.22 o 
  -9   7  10      104.60      111.21     24.24 o 
  -7   7  10      317.64      372.21     35.70 o 
  -5   7  10        5.75        9.19     16.66 o 
  -3   7  10      129.89      185.42     25.40 o 
  -1   7  10      625.49      645.77     41.73 o 
   1   7  10       20.30       65.65     19.91 o 
   3   7  10      101.52       73.39     20.46 o 
   5   7  10       16.95       27.12     19.38 o 
   7   7  10       58.98       80.12     19.47 o 
   9   7  10      147.49      113.38     26.85 o 
  11   7  10        1.54       -4.74     30.45 o 
  13   7  10       53.31       73.11     28.17 o 
  15   7  10      237.46      263.33     40.94 o 
 -12   8  10       52.86       39.89     26.66 o 
 -10   8  10       12.21       48.88     35.78 o 
  -8   8  10      336.24      461.69     52.01 o 
  -6   8  10      404.04      293.50     52.53 o 
  -4   8  10      199.66      215.47     39.59 o 
  -2   8  10       75.02       96.64     28.39 o 
   0   8  10       49.98       61.41     22.62 o 
   2   8  10      279.87      291.06     33.14 o 
   4   8  10      223.41      232.61     29.93 o 
   6   8  10      347.12      343.86     43.51 o 
   8   8  10       38.46       53.29     35.02 o 
  10   8  10       27.68       29.46     29.69 o 
  12   8  10        4.75      -19.94     21.45 o 
  -7   9  10       79.58       59.59     30.67 o 
  -5   9  10      147.97      136.29     35.33 o 
  -3   9  10       47.57       53.95     23.07 o 
  -1   9  10       65.17       43.48     23.53 o 
   1   9  10        1.80       16.02     26.66 o 
   3   9  10       22.64        6.37     23.39 o 
   5   9  10       18.04       34.26     29.07 o 
 -23   1  11       66.11       58.92     29.63 o 
 -21   1  11       36.04       40.62     22.34 o 
 -19   1  11        4.98        5.31     18.06 o 
 -17   1  11      127.37      170.60     25.40 o 
 -15   1  11     1283.11     1197.75     56.59 o 
 -13   1  11        0.07       10.83      9.78 o 
 -11   1  11     1887.30     1806.85     39.29 o 
  -9   1  11       12.22       58.54     10.14 o 
  -7   1  11     1753.25     1761.41     33.83 o 
  -5   1  11     5853.71     5595.66     63.96 o 
  -3   1  11     2207.41     2662.88     34.40 o 
  -1   1  11     3087.85     3317.71     40.90 o 
   1   1  11     5063.79     5500.02     52.55 o 
   3   1  11     5493.59     4924.94     49.89 o 
   5   1  11       47.93      100.79      9.53 o 
   7   1  11       27.67       40.69      8.36 o 
   9   1  11        4.47        8.25      8.79 o 
  11   1  11     1255.43     1089.38     43.95 o 
  13   1  11       72.62       67.60     16.57 o 
  15   1  11      224.19      242.52     58.62 o 
  17   1  11      199.58      261.48     40.91 o 
  19   1  11       29.05        4.03     21.21 o 
  21   1  11       50.65       58.82     29.24 o 
  23   1  11        0.10        1.65     26.36 o 
 -22   2  11       72.30       76.44     25.37 o 
 -20   2  11        6.94      -10.38     18.56 o 
 -18   2  11      971.27     1031.02     55.31 o 
 -16   2  11      270.36      371.80     33.69 o 
 -14   2  11     1955.45     2037.23     62.11 o 
 -12   2  11     4056.95     4255.36     80.82 o 
 -10   2  11      255.60      306.57     24.33 o 
  -8   2  11     3175.16     2913.17     39.59 o 
  -6   2  11    15580.87    17542.54    134.48 o 
  -4   2  11     4636.06     4437.99     47.48 o 
  -2   2  11       82.65       61.65     13.02 o 
   0   2  11      387.50      446.63     19.59 o 
   2   2  11     1669.80     1690.89     24.77 o 
   4   2  11     1455.26     1329.45     25.56 o 
   6   2  11      764.66     1153.99     31.42 o 
   8   2  11      122.01      127.40     13.40 o 
  10   2  11     4613.13     5223.31    115.06 o 
  12   2  11      260.57      238.63     24.86 o 
  14   2  11     1830.32     1937.01     58.73 o 
  16   2  11     3109.85     2763.72     94.72 o 
  18   2  11      480.37      455.57     51.77 o 
  20   2  11        4.73       19.95     29.69 o 
  22   2  11        0.92      -20.12     25.12 o 
 -21   3  11       48.52      130.17     32.82 o 
 -19   3  11       39.12       31.90     23.13 o 
 -17   3  11     1863.62     1715.07     76.35 o 
 -15   3  11        0.92      -17.18     16.40 o 
 -13   3  11      273.50      343.96     25.31 o 
 -11   3  11      539.02      502.98     45.43 o 
  -9   3  11      853.93      797.11     51.18 o 
  -7   3  11     1932.24     2044.15     40.80 o 
  -5   3  11     1728.38     1795.64     35.28 o 
  -3   3  11     1951.47     1868.14     55.39 o 
  -1   3  11     1106.22     1130.70     26.01 o 
   1   3  11      420.34      506.25     15.72 o 
   3   3  11     6934.65     7171.11     80.59 o 
   5   3  11     2311.03     2973.61     83.29 o 
   7   3  11     1082.25     1196.80     31.91 o 
   9   3  11     1863.11     1801.02     37.67 o 
  11   3  11      616.52      610.36     27.74 o 
  13   3  11       74.34      119.44     17.95 o 
  15   3  11       62.50       71.62     27.26 o 
  17   3  11       92.04      210.96     58.62 o 
  19   3  11       31.38       77.82     29.01 o 
  21   3  11       10.52       40.22     28.39 o 
 -20   4  11       22.30       39.98     26.66 o 
 -18   4  11        4.76        4.76     34.26 o 
 -16   4  11      132.03      157.69     26.15 o 
 -14   4  11      793.71      853.29     50.25 o 
 -12   4  11        7.25        8.92     14.63 o 
 -10   4  11      496.50      516.67     50.83 o 
  -8   4  11     3003.80     3179.97     71.12 o 
  -6   4  11      377.28      385.49     33.08 o 
  -4   4  11       65.55       66.46     14.80 o 
  -2   4  11      450.72      567.80     31.47 o 
   0   4  11      622.25      593.51     31.42 o 
   2   4  11     1528.34     1778.36     40.80 o 
   4   4  11     1845.67     1815.38     38.46 o 
   6   4  11      212.28      223.07     18.90 o 
   8   4  11       52.14       70.38     13.11 o 
  10   4  11     1156.11     1057.03     31.22 o 
  12   4  11       84.10       43.28     13.00 o 
  14   4  11       32.81       18.88     13.82 o 
  16   4  11      203.79      228.90     24.75 o 
  18   4  11        0.03        4.88     23.61 o 
  20   4  11       25.01       41.80     29.59 o 
 -19   5  11        0.95      -14.72     22.53 o 
 -17   5  11        4.54       16.40     19.45 o 
 -15   5  11      323.19      307.84     33.43 o 
 -13   5  11       34.17       44.60     19.83 o 
 -11   5  11        0.96        3.99     14.93 o 
  -9   5  11     1854.72     1772.97     57.10 o 
  -7   5  11      158.86      198.46     32.42 o 
  -5   5  11      828.96      839.31     43.10 o 
  -3   5  11        0.63       -3.94     12.51 o 
  -1   5  11      153.15      180.99     21.83 o 
   1   5  11      420.63      284.87     21.65 o 
   3   5  11        2.37      -13.16      8.78 o 
   5   5  11      335.61      310.83     26.29 o 
   7   5  11     2226.10     2067.60     55.53 o 
   9   5  11      322.10      282.19     26.15 o 
  11   5  11      630.95      704.04     31.84 o 
  13   5  11      738.70      728.92     34.21 o 
  15   5  11        0.32      -19.68     13.12 o 
  17   5  11      554.75      574.00     55.86 o 
  19   5  11      117.94      138.28     87.54 o 
 -18   6  11        0.01        1.25     21.45 o 
 -16   6  11        2.31       23.06     20.71 o 
 -14   6  11      240.17      267.13     32.96 o 
 -12   6  11       10.42       32.85     18.15 o 
 -10   6  11      150.64      224.07     31.52 o 
  -8   6  11        6.02       -3.10     15.47 o 
  -6   6  11      434.65      419.74     34.63 o 
  -4   6  11     1262.42     1301.18     49.16 o 
  -2   6  11      261.41      200.81     28.67 o 
   0   6  11       31.58       26.67     16.32 o 
   2   6  11       15.49       -6.00     12.53 o 
   4   6  11       55.13       30.92     13.47 o 
   6   6  11      768.26      801.55     43.54 o 
   8   6  11       87.73      108.85     21.60 o 
  10   6  11      336.97      372.47     28.05 o 
  12   6  11      281.29      339.33     35.48 o 
  14   6  11       88.03      129.41     42.63 o 
  16   6  11       13.76       35.02     36.54 o 
 -15   7  11       90.22       73.02     24.11 o 
 -13   7  11       45.96       71.37     24.63 o 
 -11   7  11      240.71      218.27     30.60 o 
  -9   7  11      440.93      406.82     41.55 o 
  -7   7  11      317.39      256.47     30.41 o 
  -5   7  11      126.73      152.79     25.65 o 
  -3   7  11      260.98      235.16     30.70 o 
  -1   7  11       93.11       97.30     20.34 o 
   1   7  11      101.54       90.63     18.09 o 
   3   7  11      217.27      205.04     27.17 o 
   5   7  11      432.47      595.46     41.30 o 
   7   7  11      141.87      171.71     24.41 o 
   9   7  11       29.36       42.38     22.68 o 
  11   7  11       27.08        1.40     32.73 o 
  13   7  11       22.00       -7.69     30.45 o 
  15   7  11       60.47       50.53     28.51 o 
 -12   8  11       30.78       72.32     30.14 o 
 -10   8  11       23.74       38.82     26.91 o 
  -8   8  11      362.79      380.65     95.16 o 
  -6   8  11      174.17      173.08     34.98 o 
  -4   8  11       72.55       28.51     36.54 o 
  -2   8  11       59.67      102.83     82.22 o 
   0   8  11        0.26      -10.16     17.44 o 
   2   8  11       29.95       64.20     21.17 o 
   4   8  11      261.82      271.61     31.70 o 
   6   8  11        2.65       14.57     22.30 o 
   8   8  11      197.78       57.86     41.11 o 
  10   8  11      114.36       73.08     42.63 o 
  -5   9  11        2.40       25.11     25.28 o 
  -3   9  11        1.36        7.35     20.98 o 
  -1   9  11        0.86        9.56     19.54 o 
   1   9  11        0.60        5.63     24.69 o 
   3   9  11        4.81      -29.28     23.13 o 
   5   9  11        0.27        2.28     25.12 o 
 -24   0  12      199.47      334.95     71.56 o 
 -22   0  12      112.67      187.27     51.77 o 
 -20   0  12      164.44      214.67     54.81 o 
 -18   0  12     2464.44     2201.54    121.80 o 
 -16   0  12     7338.42     7426.36    233.70 o 
 -14   0  12        9.50        7.46     15.99 o 
 -12   0  12      382.13      440.36     69.27 o 
 -10   0  12     4171.54     4432.96     89.49 o 
  -8   0  12     2447.51     2619.77     90.59 o 
  -6   0  12    37701.41    40091.52    436.42 o 
  -4   0  12    19105.59    20412.13    241.77 o 
  -2   0  12    20104.31    19083.33    227.27 o 
   0   0  12    38380.10    38940.40    421.60 o 
   2   0  12      382.46      614.76     30.09 o 
   4   0  12    16871.12    20725.97    253.83 o 
   6   0  12    57320.93    60917.61    834.33 o 
   8   0  12      387.90      429.86     28.95 o 
  10   0  12      232.44      216.36     26.36 o 
  12   0  12      136.54       97.44     33.50 o 
  14   0  12       34.07      138.55     41.11 o 
  16   0  12       70.34      118.76     42.63 o 
  18   0  12     2758.77     3296.22    153.77 o 
  20   0  12      644.50      529.83     80.69 o 
  22   0  12      137.82      185.75     56.33 o 
 -23   1  12       54.39       23.35     43.39 o 
 -21   1  12      457.42      416.21     49.21 o 
 -19   1  12       23.74       29.77     20.18 o 
 -17   1  12      352.46      383.81     34.36 o 
 -15   1  12     3620.65     3470.86    110.64 o 
 -13   1  12     1727.71     1649.71     47.27 o 
 -11   1  12      143.88      137.93     14.81 o 
  -9   1  12      879.56      935.73     27.04 o 
  -7   1  12     3443.54     3417.33     60.87 o 
  -5   1  12     2905.58     2695.81     46.81 o 
  -3   1  12    13889.07    14972.90    116.60 o 
  -1   1  12     2094.85     1855.96     27.51 o 
   1   1  12    27896.89    29021.07    202.01 o 
   3   1  12     6199.03     6070.35     50.44 o 
   5   1  12       18.79       26.74      5.97 o 
   7   1  12      769.68      596.04     24.69 o 
   9   1  12      607.41      516.95     27.81 o 
  11   1  12      132.69       86.15     14.26 o 
  13   1  12      247.86      185.86     25.87 o 
  15   1  12       54.00        6.56     19.29 o 
  17   1  12     1520.23     1685.15    137.03 o 
  19   1  12      157.43      117.23     33.37 o 
  21   1  12      135.13      109.18     34.98 o 
 -22   2  12        7.96       40.99     23.14 o 
 -20   2  12       34.95      115.20     25.40 o 
 -18   2  12      222.17      196.36     28.10 o 
 -16   2  12      466.58      489.64     37.44 o 
 -14   2  12     1633.57     1709.11     54.47 o 
 -12   2  12       42.46       21.35     13.13 o 
 -10   2  12     1670.05     1826.06     99.99 o 
  -8   2  12     6692.05     6531.27     82.34 o 
  -6   2  12      128.81      197.00     16.50 o 
  -4   2  12     1109.06      981.60     21.16 o 
  -2   2  12     3820.99     3411.18     41.12 o 
   0   2  12     4945.51     4215.58     47.44 o 
   2   2  12     1707.69     1602.55     24.40 o 
   4   2  12     2580.09     3826.75     47.16 o 
   6   2  12      930.42     1135.06     28.48 o 
   8   2  12     5636.61     5904.97     75.99 o 
  10   2  12     1664.07     1611.83     35.49 o 
  12   2  12      562.44      536.52     30.61 o 
  14   2  12      833.85      756.76     65.33 o 
  16   2  12     3114.90     3363.44    107.08 o 
  18   2  12      251.65      118.76     32.30 o 
  20   2  12       33.69       13.92     46.44 o 
  22   2  12        7.71       69.53     32.08 o 
 -21   3  12       20.99       29.99     26.66 o 
 -19   3  12        5.93      -27.73     20.37 o 
 -17   3  12       30.07       60.87     52.53 o 
 -15   3  12      125.36       92.69     26.85 o 
 -13   3  12     1780.52     1893.71     48.18 o 
 -11   3  12      386.62      445.06     26.76 o 
  -9   3  12      266.77      224.87     18.67 o 
  -7   3  12      181.25      210.50     16.43 o 
  -5   3  12     8267.54     7512.33     85.61 o 
  -3   3  12     4133.05     3618.72     51.85 o 
  -1   3  12     2095.23     2483.89     42.22 o 
   1   3  12       38.27       13.82      7.73 o 
   3   3  12     6642.84     6130.03     65.04 o 
   5   3  12     1190.32     1309.46     48.35 o 
   7   3  12      466.22      373.83     21.82 o 
   9   3  12       58.98       87.09     12.61 o 
  11   3  12      119.28       98.50     13.71 o 
  13   3  12     2139.12     2129.77     51.29 o 
  15   3  12       36.70       27.69     17.27 o 
  17   3  12        5.26       34.70     25.57 o 
  19   3  12       28.46       30.96     25.77 o 
  21   3  12       21.18       13.04     35.02 o 
 -20   4  12       16.54       10.66     25.84 o 
 -18   4  12      533.35      548.08     55.25 o 
 -16   4  12      243.83      271.80     47.96 o 
 -14   4  12     1064.10      968.50     67.87 o 
 -12   4  12      110.95      131.53     29.21 o 
 -10   4  12      278.67      334.63     29.78 o 
  -8   4  12       54.75       44.09     15.17 o 
  -6   4  12     1352.76     1329.13     44.08 o 
  -4   4  12     2742.55     2619.94     83.55 o 
  -2   4  12      331.87      333.28     34.13 o 
   0   4  12       18.62       -6.04      9.35 o 
   2   4  12      622.87      573.86     21.94 o 
   4   4  12     4865.02     5427.14     78.67 o 
   6   4  12     6775.11     6370.08    138.45 o 
   8   4  12      230.93      211.12     18.35 o 
  10   4  12     3034.55     2666.41     49.84 o 
  12   4  12        4.09        7.28     11.41 o 
  14   4  12      255.22      258.60     24.87 o 
  16   4  12       62.40       61.63     19.93 o 
  18   4  12      577.36      603.63     71.56 o 
  20   4  12       63.40       98.64     35.48 o 
 -19   5  12       85.72       85.67     31.44 o 
 -17   5  12       67.82       74.72     23.72 o 
 -15   5  12      121.29      157.14     29.35 o 
 -13   5  12     1281.66     1187.00     60.18 o 
 -11   5  12       13.89        3.31     15.69 o 
  -9   5  12        5.03       15.64     15.77 o 
  -7   5  12      602.59      555.40     37.16 o 
  -5   5  12     1263.34     1264.13     55.01 o 
  -3   5  12      576.45      749.54     56.95 o 
  -1   5  12      426.67      473.04     32.71 o 
   1   5  12     1087.36     1331.83     37.99 o 
   3   5  12       54.30       76.24     14.23 o 
   5   5  12      120.27      169.85     20.79 o 
   7   5  12      822.06      903.28     40.23 o 
   9   5  12       94.26      100.23     18.42 o 
  11   5  12       60.54       76.81     17.00 o 
  13   5  12      248.86      213.23     20.58 o 
  15   5  12       30.52       28.31     22.82 o 
  17   5  12      217.11      231.95     43.39 o 
  19   5  12       29.02       85.93     47.20 o 
 -18   6  12        5.71      -26.77     18.70 o 
 -16   6  12      315.09      309.54     36.70 o 
 -14   6  12       41.68       95.76     25.13 o 
 -12   6  12      610.30      621.91     65.84 o 
 -10   6  12      102.79       91.34     22.11 o 
  -8   6  12       31.39       35.68     17.03 o 
  -6   6  12      103.63      111.42     24.11 o 
  -4   6  12       73.00      148.82     33.64 o 
  -2   6  12       78.51       42.81     16.66 o 
   0   6  12       43.10        2.95     13.75 o 
   2   6  12      251.03      187.54     21.90 o 
   4   6  12        7.14       22.47     15.94 o 
   6   6  12       38.02       28.43     17.82 o 
   8   6  12        4.12        0.14     15.22 o 
  10   6  12      453.17      436.93     36.70 o 
  12   6  12        5.69       21.07     14.77 o 
  14   6  12       36.76      -19.07     22.53 o 
 -15   7  12       26.01       47.55     23.87 o 
 -13   7  12       74.38       67.55     25.25 o 
 -11   7  12      227.20      190.73     31.19 o 
  -9   7  12        0.40       -9.82     16.66 o 
  -7   7  12       50.05       32.01     19.83 o 
  -5   7  12      411.77      282.44     32.12 o 
  -3   7  12      388.77      375.58     34.86 o 
  -1   7  12      262.01      276.96     29.71 o 
   1   7  12       18.13       31.87     15.29 o 
   3   7  12       38.91       40.32     18.34 o 
   5   7  12        2.13        8.00     16.41 o 
   7   7  12      148.51      194.21     32.82 o 
   9   7  12      301.37      260.01     29.39 o 
  11   7  12      192.64      153.77     44.15 o 
  13   7  12       17.37       13.70     36.54 o 
 -12   8  12       58.39       62.72     32.82 o 
 -10   8  12        6.29        6.03     26.36 o 
  -8   8  12      166.46      176.72     42.63 o 
  -6   8  12      319.04      208.06     37.04 o 
  -4   8  12       94.58       84.81     28.83 o 
  -2   8  12      335.04      350.37     63.18 o 
   0   8  12        4.45        1.27     18.72 o 
   2   8  12      139.53      108.15     33.39 o 
   4   8  12      720.50      650.14     45.90 o 
   6   8  12       27.50       41.54     50.24 o 
   8   8  12       73.31       39.59     35.02 o 
  10   8  12       10.62       47.20     41.11 o 
  -5   9  12       21.00       13.82     26.85 o 
  -3   9  12       45.89       58.61     32.48 o 
  -1   9  12        0.04       -1.76     20.51 o 
   1   9  12       37.28       49.72     23.15 o 
   3   9  12        1.74       -4.34     25.15 o 
 -23   1  13        5.85       47.97     29.47 o 
 -21   1  13       12.55        1.69     25.88 o 
 -19   1  13        0.10       -4.26     16.98 o 
 -17   1  13     3138.23     3242.61     85.84 o 
 -15   1  13     7565.98     7175.79    117.78 o 
 -13   1  13        6.09       -2.72     12.24 o 
 -11   1  13      913.18      846.70     29.46 o 
  -9   1  13       19.88       24.89      8.78 o 
  -7   1  13       90.21       97.95     14.87 o 
  -5   1  13      543.42      483.45     20.88 o 
  -3   1  13        1.42        8.36      6.40 o 
  -1   1  13      488.66      653.57     27.67 o 
   1   1  13      245.87      195.69     10.43 o 
   3   1  13     1277.57     1226.87     31.54 o 
   5   1  13     1584.78     1942.46     40.13 o 
   7   1  13     2828.39     3139.80     49.05 o 
   9   1  13     1012.52      833.69     31.64 o 
  11   1  13       84.01       92.39     18.66 o 
  13   1  13       44.68       47.20     16.70 o 
  15   1  13      274.88      360.80     43.59 o 
  17   1  13      124.76      186.45     36.56 o 
  19   1  13       11.73       34.70     28.17 o 
  21   1  13        7.22        9.54     24.20 o 
 -22   2  13        0.14       -4.45     19.43 o 
 -20   2  13       23.31       46.26     22.13 o 
 -18   2  13       86.88       44.97     29.23 o 
 -16   2  13      780.38      836.78     48.83 o 
 -14   2  13     1058.78     1095.64     57.55 o 
 -12   2  13     1507.48     1455.37     79.34 o 
 -10   2  13       75.80       90.74     16.28 o 
  -8   2  13      185.64      158.32     15.07 o 
  -6   2  13     2744.35     3160.13     41.81 o 
  -4   2  13     1073.85     1032.24     24.67 o 
  -2   2  13     9377.97     9421.61     83.80 o 
   0   2  13     1414.87     1797.86     32.21 o 
   2   2  13      218.61      282.84     26.90 o 
   4   2  13     1127.04     1084.74     26.72 o 
   6   2  13      163.79      173.14     13.06 o 
   8   2  13        7.73        2.56      9.67 o 
  10   2  13        0.68       -4.46     12.53 o 
  12   2  13        6.70       12.10     11.90 o 
  14   2  13      624.26      604.73     41.26 o 
  16   2  13       11.42      123.27     32.24 o 
  18   2  13       56.78       84.12     63.95 o 
  20   2  13      357.30      429.98     91.35 o 
  22   2  13        1.38      -22.08     25.84 o 
 -21   3  13       40.10       16.75     27.31 o 
 -19   3  13       37.36       49.22     27.93 o 
 -17   3  13       85.13       54.46     25.77 o 
 -15   3  13       77.18       56.94     36.54 o 
 -13   3  13      422.83      487.86     46.75 o 
 -11   3  13       25.17       26.82     11.34 o 
  -9   3  13      707.70      833.03     57.80 o 
  -7   3  13      912.96      929.84     37.02 o 
  -5   3  13       51.24       21.18      9.21 o 
  -3   3  13      354.89      380.30     25.71 o 
  -1   3  13      562.80      504.27     21.10 o 
   1   3  13       26.78       65.56      8.81 o 
   3   3  13       46.66       89.41      9.06 o 
   5   3  13     1232.10     1400.66     33.88 o 
   7   3  13      210.01      301.35     20.17 o 
   9   3  13      335.84      343.72     26.70 o 
  11   3  13      204.41      154.69     16.31 o 
  13   3  13      109.18       97.16     18.10 o 
  15   3  13      258.81      237.76     29.24 o 
  17   3  13        0.71      -16.80     15.69 o 
  19   3  13        0.45      -33.45     22.30 o 
  21   3  13       42.40       17.91     29.47 o 
 -20   4  13       14.82        7.81     32.73 o 
 -18   4  13       55.22       62.66     27.74 o 
 -16   4  13       13.19       59.38     24.76 o 
 -14   4  13      875.79      887.44     53.87 o 
 -12   4  13        0.02        7.80     14.74 o 
 -10   4  13      335.87      387.10     38.85 o 
  -8   4  13      172.88      193.38     52.04 o 
  -6   4  13       20.60       17.10     18.94 o 
  -4   4  13      334.46      306.22     26.21 o 
  -2   4  13     3121.01     2929.27     63.19 o 
   0   4  13        9.76       -6.50     10.16 o 
   2   4  13        0.42        9.47      9.49 o 
   4   4  13      384.62      445.49     23.72 o 
   6   4  13       95.13       73.73     13.62 o 
   8   4  13      733.14      713.40     50.10 o 
  10   4  13       74.66      178.39     18.60 o 
  12   4  13      128.93      166.82     18.04 o 
  14   4  13      302.78      249.90     45.62 o 
  16   4  13       77.32      114.46     24.24 o 
  18   4  13       46.95       58.39     22.19 o 
  20   4  13        7.57        4.87     45.68 o 
 -19   5  13        7.51       -1.59     38.06 o 
 -17   5  13      138.09       73.03     23.60 o 
 -15   5  13      470.47      517.02     64.81 o 
 -13   5  13      640.21      590.13     44.64 o 
 -11   5  13       20.46       35.31     18.42 o 
  -9   5  13      100.12       72.05     21.77 o 
  -7   5  13       97.83       88.62     19.18 o 
  -5   5  13      592.93      702.99     45.48 o 
  -3   5  13      224.52      295.64     26.95 o 
  -1   5  13      141.16      220.57     23.95 o 
   1   5  13      375.13      358.26     24.47 o 
   3   5  13        0.30       14.46     10.66 o 
   5   5  13       20.44       12.80     13.70 o 
   7   5  13     1314.46     1315.88     69.72 o 
   9   5  13      153.88      200.68     29.36 o 
  11   5  13       37.07       17.03     14.34 o 
  13   5  13        0.61        5.41     16.35 o 
  15   5  13      154.68      208.13     28.83 o 
  17   5  13       15.73       -5.99     24.06 o 
 -18   6  13        0.56       38.92     22.55 o 
 -16   6  13        3.73      -10.62     17.67 o 
 -14   6  13      127.34      111.53     27.27 o 
 -12   6  13      360.67      326.19     35.36 o 
 -10   6  13       62.84       38.26     19.30 o 
  -8   6  13      345.76      366.98     33.93 o 
  -6   6  13      232.17      251.75     38.16 o 
  -4   6  13     1888.93     1920.42     61.17 o 
  -2   6  13      455.82      530.74     37.72 o 
   0   6  13      126.53      243.19     32.92 o 
   2   6  13        0.44        3.87     11.67 o 
   4   6  13      113.57       99.28     17.62 o 
   6   6  13      421.40      357.04     33.56 o 
   8   6  13      797.41      775.14     44.38 o 
  10   6  13        0.95      -14.96     12.60 o 
  12   6  13      153.92      158.93     25.85 o 
  14   6  13       11.56       15.23     35.02 o 
 -15   7  13       31.59       34.66     21.37 o 
 -13   7  13       85.23       71.32     24.80 o 
 -11   7  13        2.21      -14.03     17.40 o 
  -9   7  13       13.33       10.42     19.02 o 
  -7   7  13       66.03       50.62     20.76 o 
  -5   7  13       72.17      109.30     23.36 o 
  -3   7  13        0.02      -14.43     15.41 o 
  -1   7  13       67.86       55.70     24.91 o 
   1   7  13        7.52       17.51     15.60 o 
   3   7  13       41.40       66.38     17.59 o 
   5   7  13      474.84      482.53     38.66 o 
   7   7  13       15.15       26.40     21.58 o 
   9   7  13      260.66      263.90     37.63 o 
  11   7  13        0.15      -15.23     30.45 o 
 -10   8  13        6.40      -17.28     23.13 o 
  -8   8  13      158.20      117.16     32.82 o 
  -6   8  13      203.02      155.51     33.90 o 
  -4   8  13      177.25      213.95     37.63 o 
  -2   8  13       17.91       26.79     24.87 o 
   0   8  13        3.72       27.41     19.43 o 
   2   8  13        2.37       35.13     19.62 o 
   4   8  13      134.75      143.09     26.04 o 
   6   8  13      145.87       79.10     29.44 o 
   8   8  13        4.40       32.55     26.66 o 
  10   8  13      226.36      178.13     54.81 o 
  -3   9  13        0.07       -2.90     21.60 o 
  -1   9  13       67.71       80.47     25.01 o 
   1   9  13       24.58       29.97     22.49 o 
   3   9  13        0.73      -27.06     23.03 o 
 -22   0  14        0.27       15.23     38.06 o 
 -20   0  14      986.64     1068.80    105.05 o 
 -18   0  14        4.50        7.61     30.45 o 
 -16   0  14     2588.71     2583.69    124.85 o 
 -14   0  14     1947.50     2026.16     68.39 o 
 -12   0  14       22.60       11.95     26.64 o 
 -10   0  14      463.35      528.19     37.27 o 
  -8   0  14     4409.04     4165.53     86.06 o 
  -6   0  14     1083.94     1097.51     40.53 o 
  -4   0  14    19109.86    21084.06    255.68 o 
  -2   0  14     2709.33     2908.30     65.89 o 
   0   0  14    11943.41    11303.03    159.06 o 
   2   0  14    44162.44    44973.64    848.03 o 
   4   0  14     6649.05     8315.19    385.19 o 
   6   0  14     2660.43     2588.03     69.28 o 
   8   0  14     2602.42     2886.09     75.22 o 
  10   0  14     1983.69     1740.29     51.53 o 
  12   0  14      269.30      217.72     44.15 o 
  14   0  14     8859.07    10152.06    275.57 o 
  16   0  14     2456.18     2926.25    144.64 o 
  18   0  14     2380.24     2716.15    143.12 o 
  20   0  14      426.08      668.38     91.35 o 
  22   0  14       10.96       13.70     38.06 o 
 -23   1  14       11.51       -2.88     24.48 o 
 -21   1  14        0.07       -0.94     22.53 o 
 -19   1  14      403.23      400.67     59.99 o 
 -17   1  14      621.77      600.96     42.37 o 
 -15   1  14       64.87      114.43     23.07 o 
 -13   1  14        0.42      -10.66     12.51 o 
 -11   1  14        5.68        2.26      8.40 o 
  -9   1  14      147.38       99.43     12.99 o 
  -7   1  14      605.03      602.73     23.39 o 
  -5   1  14      336.84      267.63     16.86 o 
  -3   1  14     2491.81     2216.05     39.86 o 
  -1   1  14       58.40        1.82     10.68 o 
   1   1  14     1011.06      538.27     16.37 o 
   3   1  14     5328.15     5285.89     70.19 o 
   5   1  14      260.08      216.45     27.25 o 
   7   1  14    11603.68    11184.71    120.24 o 
   9   1  14     3978.75     4094.22     61.58 o 
  11   1  14      644.94      691.32     39.14 o 
  13   1  14      381.91      285.83     29.14 o 
  15   1  14      178.25      230.60     37.27 o 
  17   1  14      408.50      509.59     68.51 o 
  19   1  14        2.61      -15.16     24.69 o 
  21   1  14       16.70       28.99     28.15 o 
 -22   2  14       33.58       14.29     26.36 o 
 -20   2  14        1.18        4.96     20.00 o 
 -18   2  14      132.12      174.82     28.05 o 
 -16   2  14      915.05      940.85     51.59 o 
 -14   2  14       18.73       27.08     16.01 o 
 -12   2  14      653.81      724.01     40.90 o 
 -10   2  14       24.15       12.59     12.51 o 
  -8   2  14       74.81       88.53     12.97 o 
  -6   2  14      404.92      510.73     19.27 o 
  -4   2  14     4524.50     4290.38     51.46 o 
  -2   2  14     4419.60     4777.45     53.62 o 
   0   2  14      336.94      296.50     14.77 o 
   2   2  14     9896.72    10272.69     81.55 o 
   4   2  14     1817.42     1738.89     25.18 o 
   6   2  14     1422.25     1536.85     30.81 o 
   8   2  14       34.82       21.25      9.28 o 
  10   2  14       79.82       46.13     13.31 o 
  12   2  14     1668.80     1589.45     78.24 o 
  14   2  14     4182.67     4273.85     92.91 o 
  16   2  14        2.12       17.61     24.48 o 
  18   2  14      473.91      529.08     55.95 o 
  20   2  14       92.72        3.56     25.28 o 
 -21   3  14      130.70       74.04     30.56 o 
 -19   3  14       75.12       46.66     27.44 o 
 -17   3  14       23.88       20.88     21.92 o 
 -15   3  14      121.05      145.42     39.59 o 
 -13   3  14       57.22       41.94     21.45 o 
 -11   3  14     1207.26     1123.88     53.89 o 
  -9   3  14     1665.08     1647.92     50.74 o 
  -7   3  14       73.80       50.34     11.23 o 
  -5   3  14      236.63      221.78     16.41 o 
  -3   3  14       87.17      134.07     13.54 o 
  -1   3  14      270.31      264.60     16.90 o 
   1   3  14      616.94      573.36     46.15 o 
   3   3  14       31.36       50.53      8.07 o 
   5   3  14       11.73       -5.26      8.00 o 
   7   3  14     1023.97      913.65     38.02 o 
   9   3  14     1180.93     1070.02     34.52 o 
  11   3  14       14.91       -6.36     10.94 o 
  13   3  14        0.48       -1.81     12.54 o 
  15   3  14       36.48       50.50     20.75 o 
  17   3  14        8.70        9.85     19.45 o 
  19   3  14      202.96      278.44     46.82 o 
  21   3  14        6.00        9.94     34.26 o 
 -20   4  14       67.21      109.53     34.00 o 
 -18   4  14      138.95      140.85     32.91 o 
 -16   4  14       48.39        9.44     28.93 o 
 -14   4  14      722.93      759.83     48.45 o 
 -12   4  14       33.26       39.60     16.89 o 
 -10   4  14      392.12      442.69     35.19 o 
  -8   4  14        0.43        0.13     12.24 o 
  -6   4  14       25.97       35.11     14.63 o 
  -4   4  14        0.73       -4.32     10.86 o 
  -2   4  14      680.18      756.42     37.62 o 
   0   4  14      252.96      238.02     54.67 o 
   2   4  14     2367.66     2518.89     49.11 o 
   4   4  14       42.18       81.28     11.40 o 
   6   4  14      179.95      152.41     22.90 o 
   8   4  14      146.94      150.79     17.15 o 
  10   4  14        1.71       -4.63     11.48 o 
  12   4  14     1301.13     1149.91     41.78 o 
  14   4  14       79.30      129.79     25.93 o 
  16   4  14      154.73      180.45     59.76 o 
  18   4  14       67.08      113.31     32.15 o 
 -19   5  14        0.39       14.78     27.31 o 
 -17   5  14       76.31       65.65     22.19 o 
 -15   5  14       11.28        1.82     17.30 o 
 -13   5  14        0.38       24.27     18.68 o 
 -11   5  14     1247.11     1212.55     59.91 o 
  -9   5  14      568.13      537.58     39.08 o 
  -7   5  14       44.20       54.54     17.47 o 
  -5   5  14      280.13      370.23     31.32 o 
  -3   5  14        6.52       31.29     14.89 o 
  -1   5  14      616.76      722.42     40.04 o 
   1   5  14        2.76        6.33     10.36 o 
   3   5  14        5.67       -1.78     10.41 o 
   5   5  14     1594.56     1639.53     50.50 o 
   7   5  14      558.28      576.72     37.18 o 
   9   5  14       27.08       16.12     15.77 o 
  11   5  14      173.25      200.67     28.05 o 
  13   5  14      123.15       79.24     25.49 o 
  15   5  14        1.27       46.71     25.15 o 
  17   5  14      240.65      171.75     36.18 o 
 -16   6  14       47.55       69.75     24.90 o 
 -14   6  14       19.91        4.05     18.95 o 
 -12   6  14        0.40      -12.34     16.36 o 
 -10   6  14        0.20       -6.68     16.66 o 
  -8   6  14      101.74       87.01     21.17 o 
  -6   6  14      165.39      217.53     26.77 o 
  -4   6  14      974.38     1129.96     52.16 o 
  -2   6  14      651.84      615.31     49.47 o 
   0   6  14      279.38      278.49     37.65 o 
   2   6  14      821.36      856.12     39.75 o 
   4   6  14        0.71       -2.42     13.62 o 
   6   6  14      219.77      262.18     29.29 o 
   8   6  14       13.91      -20.19     13.46 o 
  10   6  14      608.87      708.04    100.14 o 
  12   6  14       64.49       66.61     21.62 o 
  14   6  14       60.95       50.46     26.36 o 
  16   6  14       19.56       21.32     35.02 o 
 -13   7  14       66.36       96.93     26.08 o 
 -11   7  14      184.64      153.93     29.56 o 
  -9   7  14      102.17       79.96     22.26 o 
  -7   7  14       17.48       42.34     19.45 o 
  -5   7  14        4.21       15.32     17.86 o 
  -3   7  14      658.17      734.94     47.15 o 
  -1   7  14       28.93       75.51     21.37 o 
   1   7  14       27.98       10.72     15.62 o 
   3   7  14      496.40      604.23     36.85 o 
   5   7  14      110.77       88.84     18.92 o 
   7   7  14      255.95      208.53     27.77 o 
   9   7  14      436.56      501.16     48.90 o 
 -10   8  14       58.42       73.11     26.04 o 
  -8   8  14       24.73       29.94     25.77 o 
  -6   8  14       31.71       39.68     26.36 o 
  -4   8  14       45.47       18.15     26.36 o 
  -2   8  14      190.23      156.74     34.40 o 
   0   8  14       43.05       42.53     21.94 o 
   2   8  14       13.94       16.26     19.43 o 
   4   8  14       63.48      119.58     24.86 o 
   6   8  14        0.37      -12.43     17.99 o 
   8   8  14       95.09      130.94     34.45 o 
  -1   9  14       33.70       75.33     33.55 o 
 -23   1  15        0.13        0.22     26.36 o 
 -21   1  15       16.95       26.45     25.57 o 
 -19   1  15      230.60      306.46     60.90 o 
 -17   1  15        0.73      -18.89     15.24 o 
 -15   1  15     2393.90     2293.75    125.40 o 
 -13   1  15     4295.56     4150.37    147.84 o 
 -11   1  15       21.97       12.50     18.24 o 
  -9   1  15      193.98      284.68     20.22 o 
  -7   1  15       35.47       52.99     10.33 o 
  -5   1  15      410.53      521.41     22.29 o 
  -3   1  15    10325.06    10148.69    107.02 o 
  -1   1  15    11814.83    12450.58    122.31 o 
   1   1  15     1878.43     2305.54     43.14 o 
   3   1  15     1389.07     1520.88     49.88 o 
   5   1  15        9.26       34.07     11.92 o 
   7   1  15     5578.56     6220.79     85.24 o 
   9   1  15        0.55       -5.07      8.03 o 
  11   1  15      449.51      423.59     30.99 o 
  13   1  15      215.87      177.19     25.40 o 
  15   1  15       43.15       43.60     23.61 o 
  17   1  15       21.43       33.40     38.82 o 
  19   1  15       86.29       95.82     32.91 o 
  21   1  15       93.31      134.26     35.48 o 
 -22   2  15      103.40      143.12     51.77 o 
 -20   2  15      109.59       81.91     31.65 o 
 -18   2  15      124.56      161.63     28.65 o 
 -16   2  15       69.70      100.14     23.00 o 
 -14   2  15      158.07      165.97     24.71 o 
 -12   2  15      134.59      142.26     21.64 o 
 -10   2  15      616.92      556.82     34.41 o 
  -8   2  15       10.97        6.28     10.96 o 
  -6   2  15      564.37      461.83     23.70 o 
  -4   2  15       96.33      116.31     10.15 o 
  -2   2  15     3870.09     3530.38     53.62 o 
   0   2  15     1033.29     1253.13     34.40 o 
   2   2  15     2001.00     1655.13     25.81 o 
   4   2  15     4572.48     4778.03     46.00 o 
   6   2  15      490.76      448.36     25.14 o 
   8   2  15        6.35       18.34     12.82 o 
  10   2  15        1.08        3.44     14.28 o 
  12   2  15       15.07       33.11     19.89 o 
  14   2  15      309.01      402.53     40.69 o 
  16   2  15      172.03      131.02     26.39 o 
  18   2  15       10.53      -15.99     23.68 o 
  20   2  15        2.00      -21.64     25.28 o 
 -21   3  15        0.33       12.18     38.06 o 
 -19   3  15        8.93       25.85     35.78 o 
 -17   3  15      167.42      115.07     31.75 o 
 -15   3  15      354.11      279.83     38.76 o 
 -13   3  15       50.08       51.58     45.68 o 
 -11   3  15        0.64        3.72     14.11 o 
  -9   3  15       63.86       64.39     17.11 o 
  -7   3  15      466.86      466.12     42.04 o 
  -5   3  15      338.90      329.26     21.10 o 
  -3   3  15      547.96      489.15     18.84 o 
  -1   3  15       99.42      168.45     14.67 o 
   1   3  15     1102.28     1103.21     29.54 o 
   3   3  15      400.15      424.11     17.19 o 
   5   3  15      315.27      325.03     20.66 o 
   7   3  15     4546.61     4386.17     82.93 o 
   9   3  15      141.25       66.76     16.54 o 
  11   3  15       90.97       80.11     17.21 o 
  13   3  15     2388.66     2203.66     64.61 o 
  15   3  15      350.82      349.14     33.78 o 
  17   3  15       12.75       15.70     26.80 o 
  19   3  15      103.72      111.67     33.59 o 
 -20   4  15        0.46       11.95     27.74 o 
 -18   4  15      409.53      480.63     99.72 o 
 -16   4  15      124.55      116.92     31.64 o 
 -14   4  15     1059.75     1065.30     56.49 o 
 -12   4  15        0.04       -3.75     14.62 o 
 -10   4  15       25.36       22.68     21.49 o 
  -8   4  15       26.12       38.01     15.22 o 
  -6   4  15      527.49      542.41     36.13 o 
  -4   4  15      262.31      299.98     26.40 o 
  -2   4  15      933.05     1056.73     39.39 o 
   0   4  15       28.45        9.08     11.57 o 
   2   4  15      895.21      889.67     37.73 o 
   4   4  15       45.01       67.02     13.16 o 
   6   4  15      159.24      143.63     23.88 o 
   8   4  15      170.73      281.42     27.37 o 
  10   4  15        0.08       15.07     15.51 o 
  12   4  15        0.82      -14.74     13.46 o 
  14   4  15       94.96       86.24     19.40 o 
  16   4  15       12.83       27.91     19.54 o 
  18   4  15        9.61       19.39     27.18 o 
 -19   5  15        2.44        0.60     24.69 o 
 -17   5  15      105.24      217.67     40.36 o 
 -15   5  15       75.14      117.14     26.25 o 
 -13   5  15       55.21       70.21     22.21 o 
 -11   5  15       44.60       47.89     19.30 o 
  -9   5  15        0.01        8.75     15.77 o 
  -7   5  15      171.26      188.05     25.72 o 
  -5   5  15     4624.37     4549.43    107.70 o 
  -3   5  15        1.29        4.41     13.55 o 
  -1   5  15      144.67       93.04     19.30 o 
   1   5  15      185.91      199.47     19.57 o 
   3   5  15      732.19      659.06     32.95 o 
   5   5  15       45.28       60.61     14.71 o 
   7   5  15      951.65      859.76     42.53 o 
   9   5  15       28.63       43.47     28.17 o 
  11   5  15        9.72       11.96     16.10 o 
  13   5  15      119.15      102.53     37.92 o 
  15   5  15        5.26       13.84     23.39 o 
  17   5  15       10.92       31.44     26.23 o 
 -16   6  15       15.45       -2.59     19.76 o 
 -14   6  15       25.94       35.25     20.76 o 
 -12   6  15       23.93       44.74     20.65 o 
 -10   6  15      206.27      136.97     27.06 o 
  -8   6  15        8.38       13.39     17.67 o 
  -6   6  15     2152.53     2253.43     67.87 o 
  -4   6  15     2816.20     2705.85    127.48 o 
  -2   6  15     1519.92     1578.24     54.94 o 
   0   6  15     1278.10     1483.57     66.15 o 
   2   6  15       87.40       66.09     16.13 o 
   4   6  15       10.95       17.61     14.01 o 
   6   6  15     2429.13     2423.49     57.50 o 
   8   6  15      489.50      427.39     51.00 o 
  10   6  15       22.47       51.87     24.20 o 
  12   6  15      236.43      202.13     28.41 o 
  14   6  15        0.04      -12.61     18.33 o 
  16   6  15        3.55      -45.68     30.45 o 
 -13   7  15       47.63       85.78     25.40 o 
 -11   7  15        0.65        8.52     18.58 o 
  -9   7  15       31.24       38.67     20.79 o 
  -7   7  15        0.48      -20.22     15.51 o 
  -5   7  15      274.49      277.58     32.71 o 
  -3   7  15      210.51      180.00     26.90 o 
  -1   7  15        3.65       27.74     24.68 o 
   1   7  15        1.88       -5.32     14.00 o 
   3   7  15        3.65       23.11     16.49 o 
   5   7  15      230.00      177.64     23.81 o 
   7   7  15        4.51       35.02     31.97 o 
   9   7  15      139.86      188.79     48.72 o 
 -10   8  15       28.34       28.25     22.72 o 
  -8   8  15       67.98       79.13     24.90 o 
  -6   8  15      112.72      101.71     32.82 o 
  -4   8  15       64.09       85.17     28.39 o 
  -2   8  15       34.57       77.03     36.03 o 
   0   8  15      213.00      260.33     34.10 o 
   2   8  15       22.28       -2.71     17.78 o 
   4   8  15        0.32      -18.29     17.86 o 
   6   8  15       66.81       22.97     20.65 o 
 -22   0  16       77.30       70.04     47.20 o 
 -20   0  16       58.19       65.47     41.11 o 
 -18   0  16       88.99      132.46     45.68 o 
 -16   0  16     1727.44     1644.30    103.53 o 
 -14   0  16      765.83      773.79     54.81 o 
 -12   0  16       29.71       28.83     19.03 o 
 -10   0  16     4233.16     4834.21    101.86 o 
  -8   0  16        0.54       10.77     13.87 o 
  -6   0  16       12.38       45.13     25.12 o 
  -4   0  16     9031.71     9856.78    150.16 o 
  -2   0  16     1123.19     1543.55     50.46 o 
   0   0  16    31415.13    32880.57    558.00 o 
   2   0  16     3212.35     2986.69     73.46 o 
   4   0  16     3200.43     3786.81     86.42 o 
   6   0  16     1478.08     1596.42     57.41 o 
   8   0  16     4604.29     4780.62     87.79 o 
  10   0  16      257.91      326.85     28.68 o 
  12   0  16     1708.06     1375.70    101.25 o 
  14   0  16     1178.99     1187.55    105.05 o 
  16   0  16      326.95      274.05     59.38 o 
  18   0  16      856.11      717.10     89.83 o 
  20   0  16      537.43      522.22     88.31 o 
 -21   1  16       60.18       44.04     29.47 o 
 -19   1  16        6.45       22.41     22.68 o 
 -17   1  16       23.53       14.39     16.66 o 
 -15   1  16      474.57      514.97     38.04 o 
 -13   1  16     2782.91     2818.54     70.36 o 
 -11   1  16      227.10      265.74     26.00 o 
  -9   1  16     2582.46     2996.90     52.86 o 
  -7   1  16     1681.34     1692.32     38.22 o 
  -5   1  16        5.76        0.73     10.33 o 
  -3   1  16     5055.19     5017.78     67.96 o 
  -1   1  16     3547.81     3243.13     76.47 o 
   1   1  16      991.38      965.44     46.64 o 
   3   1  16       18.18       24.47      9.24 o 
   5   1  16     1106.18     1318.30     36.30 o 
   7   1  16       13.77       11.41      8.53 o 
   9   1  16     3299.68     2968.42    106.44 o 
  11   1  16      115.25       80.23     20.00 o 
  13   1  16      144.72      166.83     33.94 o 
  15   1  16       66.63       66.03     57.86 o 
  17   1  16     1706.68     1618.33     79.58 o 
  19   1  16       12.28       41.34     28.51 o 
  21   1  16       20.23       52.34     30.09 o 
 -22   2  16        2.80       13.70     41.11 o 
 -20   2  16      174.95      195.14     38.12 o 
 -18   2  16      322.36      293.87     33.08 o 
 -16   2  16      680.50      754.42     47.43 o 
 -14   2  16     1794.65     1731.43     57.77 o 
 -12   2  16      203.63      240.80     26.70 o 
 -10   2  16     1456.83     1478.75     48.38 o 
  -8   2  16     4899.92     5082.54     87.79 o 
  -6   2  16     1734.57     1675.85     38.78 o 
  -4   2  16     5162.54     5222.05     60.12 o 
  -2   2  16      216.91      205.52     15.07 o 
   0   2  16      230.26      289.35     15.42 o 
   2   2  16      123.63       82.33      9.51 o 
   4   2  16     3754.40     3852.58     77.72 o 
   6   2  16     4878.98     5285.62     78.08 o 
   8   2  16      271.46      277.57     26.59 o 
  10   2  16      320.85      293.00     24.80 o 
  12   2  16     1087.61      949.47     41.79 o 
  14   2  16     2364.57     2670.01     74.70 o 
  16   2  16      248.63      196.60     36.41 o 
  18   2  16      110.83      179.54     38.71 o 
  20   2  16      374.32      483.36     57.59 o 
 -21   3  16       52.64       90.84     33.29 o 
 -19   3  16        2.57       18.40     24.69 o 
 -17   3  16       35.92       14.68     29.69 o 
 -15   3  16        8.17      -24.01     18.82 o 
 -13   3  16       23.70       15.95     20.12 o 
 -11   3  16      286.43      235.78     26.29 o 
  -9   3  16      311.70      295.72     30.94 o 
  -7   3  16      327.89      392.72     29.95 o 
  -5   3  16      430.21      317.26     25.91 o 
  -3   3  16     1100.22     1102.08     39.56 o 
  -1   3  16     2280.57     2158.19     42.21 o 
   1   3  16      434.10      365.19     20.98 o 
   3   3  16     1205.72     1420.46     30.07 o 
   5   3  16      589.07      596.00     30.99 o 
   7   3  16        6.33       19.13     19.18 o 
   9   3  16     3350.44     3294.04     75.21 o 
  11   3  16        2.91       -3.74     13.62 o 
  13   3  16       45.21       40.14     16.21 o 
  15   3  16      144.35      144.17     25.27 o 
  17   3  16       14.00       -4.01     17.78 o 
  19   3  16        1.38      -12.11     24.14 o 
 -20   4  16        0.23        3.51     27.74 o 
 -18   4  16        0.85       16.75     27.31 o 
 -16   4  16       48.05      102.81     30.56 o 
 -14   4  16      156.00      197.80     28.65 o 
 -12   4  16       12.91       23.85     17.58 o 
 -10   4  16     3221.53     3471.30     80.96 o 
  -8   4  16       85.08       60.03     17.78 o 
  -6   4  16     1169.00     1158.93     44.08 o 
  -4   4  16      204.59      241.97     26.53 o 
  -2   4  16     1146.92     1034.02     42.66 o 
   0   4  16      248.63      264.47     24.30 o 
   2   4  16       32.43       18.11     14.06 o 
   4   4  16      290.48      341.15     22.75 o 
   6   4  16     2665.16     2654.34     73.78 o 
   8   4  16       13.82       27.02     16.57 o 
  10   4  16       96.05      134.43     25.94 o 
  12   4  16      439.34      501.53     33.92 o 
  14   4  16      272.15      262.57     28.81 o 
  16   4  16       29.41       45.79     21.48 o 
  18   4  16       20.25       19.52     21.37 o 
 -17   5  16        1.58       -6.09     24.76 o 
 -15   5  16      105.38      115.45     26.52 o 
 -13   5  16      155.11      153.36     49.43 o 
 -11   5  16       37.51       42.56     19.26 o 
  -9   5  16      163.84      207.10     27.20 o 
  -7   5  16      637.82      655.28     42.91 o 
  -5   5  16       86.59      104.58     21.64 o 
  -3   5  16      918.27      941.65     44.85 o 
  -1   5  16       11.44       35.65     16.29 o 
   1   5  16       64.15       69.88     15.32 o 
   3   5  16      168.86      214.37     32.30 o 
   5   5  16      102.50      106.58     26.36 o 
   7   5  16      338.32      365.60     40.36 o 
   9   5  16      725.63      708.46     55.37 o 
  11   5  16       17.04        8.27     17.79 o 
  13   5  16       99.85       67.14     21.31 o 
  15   5  16       13.42      -13.66     20.48 o 
  17   5  16       24.58       68.51     29.07 o 
 -16   6  16      451.83      434.85     43.42 o 
 -14   6  16       45.06       62.03     21.48 o 
 -12   6  16       67.73       62.13     22.05 o 
 -10   6  16      915.63     1018.24     58.24 o 
  -8   6  16      434.04      295.07     33.09 o 
  -6   6  16      451.01      428.56     41.81 o 
  -4   6  16     2075.53     2105.87    122.67 o 
  -2   6  16      546.96      499.85     52.28 o 
   0   6  16      467.32      467.89     31.58 o 
   2   6  16       18.36       11.59     13.96 o 
   4   6  16       38.43       54.93     31.97 o 
   6   6  16       98.40      108.55     27.31 o 
   8   6  16      222.63      264.89     82.22 o 
  10   6  16       13.30       32.35     23.61 o 
  12   6  16      231.15      232.07     31.62 o 
  14   6  16        4.69       14.72     18.95 o 
 -13   7  16      144.70       88.68     27.16 o 
 -11   7  16        0.57      -27.10     18.06 o 
  -9   7  16        2.20       28.55     22.88 o 
  -7   7  16      115.09       99.17     25.09 o 
  -5   7  16      592.40      533.57     42.91 o 
  -3   7  16      383.86      357.05     43.61 o 
  -1   7  16       13.83       18.27     19.54 o 
   1   7  16       69.16       88.08     19.88 o 
   3   7  16       89.63       82.25     18.99 o 
   5   7  16      194.40      183.16     79.17 o 
   7   7  16       17.02       36.34     24.20 o 
   9   7  16      268.99      216.20     50.24 o 
  11   7  16       92.75       54.81     38.06 o 
  -8   8  16       61.77       42.74     24.28 o 
  -6   8  16       50.92        9.53     27.54 o 
  -4   8  16      179.77      125.23     32.08 o 
  -2   8  16       51.28       58.26     22.55 o 
   0   8  16        9.29      -21.37     17.81 o 
   2   8  16       46.14       40.19     20.82 o 
   4   8  16       23.33       18.27     35.02 o 
   6   8  16        8.68      -28.93     28.93 o 
 -21   1  17        8.04       12.18     25.84 o 
 -19   1  17      310.87      353.73     77.65 o 
 -17   1  17       15.32       35.91     19.04 o 
 -15   1  17     1691.17     1794.19     59.36 o 
 -13   1  17     2567.15     2161.73     62.73 o 
 -11   1  17      101.09       83.11     21.38 o 
  -9   1  17      773.21      805.21     31.57 o 
  -7   1  17      384.78      428.43     28.35 o 
  -5   1  17      800.82      850.24     28.12 o 
  -3   1  17       24.97       12.96     11.42 o 
  -1   1  17      101.48      141.91     14.94 o 
   1   1  17     3817.87     3417.79     56.90 o 
   3   1  17      260.17      282.56     20.50 o 
   5   1  17      371.95      414.90     31.42 o 
   7   1  17      621.13      515.11     25.71 o 
   9   1  17      376.21      279.97     19.16 o 
  11   1  17      295.03      292.23     25.73 o 
  13   1  17       40.68       48.04     15.78 o 
  15   1  17       70.86       74.49     29.59 o 
  17   1  17       34.22       79.97     30.56 o 
  19   1  17       78.36       95.99     33.80 o 
 -20   2  17       43.44       42.84     37.30 o 
 -18   2  17        0.00       16.89     23.13 o 
 -16   2  17      147.66      194.07     27.48 o 
 -14   2  17        2.50        3.69     16.89 o 
 -12   2  17       87.65      103.76     23.63 o 
 -10   2  17        1.09       -1.06     14.25 o 
  -8   2  17      317.85      462.91     32.08 o 
  -6   2  17      331.62      311.93     26.18 o 
  -4   2  17      861.83      822.37     27.12 o 
  -2   2  17       49.54       77.33      9.90 o 
   0   2  17     5288.00     5816.83     77.30 o 
   2   2  17     1072.73      927.99     33.18 o 
   4   2  17      755.55      813.34     35.29 o 
   6   2  17      599.14      628.60     27.64 o 
   8   2  17     3358.90     3047.55     69.66 o 
  10   2  17     1378.56     1316.02     44.66 o 
  12   2  17      942.23      995.18     48.41 o 
  14   2  17       26.52       41.60     18.70 o 
  16   2  17       46.19       29.95     20.58 o 
  18   2  17       10.50       12.89     26.23 o 
  20   2  17      173.32      166.51     42.27 o 
 -21   3  17       14.36       17.54     29.01 o 
 -19   3  17        0.15       32.62     27.93 o 
 -17   3  17       69.83       29.55     23.61 o 
 -15   3  17        5.81       -2.26     20.97 o 
 -13   3  17      903.35      915.21     64.05 o 
 -11   3  17       15.18       29.73     20.37 o 
  -9   3  17       59.19       49.84     16.41 o 
  -7   3  17      394.88      405.36     48.53 o 
  -5   3  17      297.99      292.95     25.79 o 
  -3   3  17      120.93      183.57     16.40 o 
  -1   3  17      260.63      220.10     15.14 o 
   1   3  17     1849.80     1669.10     47.00 o 
   3   3  17      206.80      167.45     16.58 o 
   5   3  17      263.74      219.77     30.33 o 
   7   3  17      293.12      362.96     30.05 o 
   9   3  17       25.91       19.68     15.46 o 
  11   3  17      285.17      256.99     43.73 o 
  13   3  17        1.46        6.15     15.26 o 
  15   3  17      189.60      252.03     32.36 o 
  17   3  17        2.34       -6.43     19.91 o 
  19   3  17        9.78       -3.05     25.84 o 
 -18   4  17        4.02       29.05     26.66 o 
 -16   4  17      116.98      102.57     76.13 o 
 -14   4  17       70.46       60.40     44.15 o 
 -12   4  17       25.14       32.89     17.78 o 
 -10   4  17      309.15      273.18     29.42 o 
  -8   4  17      681.19      577.50     58.74 o 
  -6   4  17     1391.46     1491.99     51.30 o 
  -4   4  17      397.06      370.33     30.00 o 
  -2   4  17     2473.39     2752.65     64.25 o 
   0   4  17      283.55      253.02     34.02 o 
   2   4  17      938.14      887.80     57.53 o 
   4   4  17      123.40       91.25     24.20 o 
   6   4  17     2570.15     3016.64    111.14 o 
   8   4  17      441.15      520.27     35.90 o 
  10   4  17     2188.24     2173.77     64.96 o 
  12   4  17       59.43       90.89     20.49 o 
  14   4  17        1.55        1.75     15.29 o 
  16   4  17       18.36       30.21     22.19 o 
  18   4  17       79.60      116.59     29.07 o 
 -17   5  17        9.87       -9.54     24.06 o 
 -15   5  17      582.41      455.73     84.93 o 
 -13   5  17       96.44       75.13     22.29 o 
 -11   5  17       45.72       46.81     20.28 o 
  -9   5  17      243.84      149.23     25.02 o 
  -7   5  17       11.64       22.05     18.13 o 
  -5   5  17      229.38      254.86     27.52 o 
  -3   5  17     1239.89     1278.99     53.13 o 
  -1   5  17      357.83      393.81     32.24 o 
   1   5  17      146.62       89.67     15.98 o 
   3   5  17      227.79      334.33     39.83 o 
   5   5  17      373.82      346.50     77.65 o 
   7   5  17        9.95      -13.09     18.63 o 
   9   5  17      195.46      183.97     33.59 o 
  11   5  17      106.05      132.24     34.76 o 
  13   5  17      102.80      103.96     25.13 o 
  15   5  17        3.92       15.60     19.39 o 
  17   5  17       63.28       29.47     28.39 o 
 -16   6  17        2.04        6.25     20.32 o 
 -14   6  17       21.90       42.02     21.93 o 
 -12   6  17      298.26      247.72     38.86 o 
 -10   6  17      228.72      225.11     30.76 o 
  -8   6  17      107.52       60.85     22.42 o 
  -6   6  17      643.08      614.05     43.73 o 
  -4   6  17      577.12      567.09     49.35 o 
  -2   6  17       41.81       11.67     16.70 o 
   0   6  17      122.07      119.99     19.99 o 
   2   6  17       60.59       33.14     15.49 o 
   4   6  17      268.56      309.79     39.79 o 
   6   6  17        5.20       22.95     22.84 o 
   8   6  17     1250.61     1290.02     71.95 o 
  10   6  17       20.21       21.28     23.61 o 
  12   6  17        9.31       33.53     20.34 o 
  14   6  17        0.78        0.10     19.03 o 
 -13   7  17      274.76      217.03     33.42 o 
 -11   7  17        6.15       13.20     25.60 o 
  -9   7  17        0.92        5.31     18.29 o 
  -7   7  17      108.53      114.67     24.90 o 
  -5   7  17       55.53       44.53     20.42 o 
  -3   7  17        4.10        3.26     30.91 o 
  -1   7  17       13.86        0.97     14.47 o 
   1   7  17      434.00      473.67     40.43 o 
   3   7  17       11.72       31.08     25.57 o 
   5   7  17      254.25      314.90     42.70 o 
   7   7  17      232.25      253.52     40.36 o 
   9   7  17       66.74       85.26     41.11 o 
  11   7  17       24.97      -16.75     31.97 o 
  -8   8  17       24.16       31.15     23.23 o 
  -6   8  17        2.18       16.04     19.54 o 
  -4   8  17        1.51      -12.10     21.19 o 
  -2   8  17      623.76      495.34     43.82 o 
   0   8  17       52.73       25.06     20.65 o 
   2   8  17      327.80      252.74     59.38 o 
   4   8  17       78.41       71.56     41.11 o 
   6   8  17       90.65      121.80     47.20 o 
 -22   0  18     1009.41     1105.34    115.71 o 
 -20   0  18       23.66       85.26     45.68 o 
 -18   0  18       12.47        1.52     35.02 o 
 -16   0  18       86.10       82.22     39.59 o 
 -14   0  18      596.20      548.10     71.56 o 
 -12   0  18       20.73       33.50     19.02 o 
 -10   0  18       84.22      178.22     70.80 o 
  -8   0  18      499.78      445.74     41.87 o 
  -6   0  18     1566.34     1311.06     50.29 o 
  -4   0  18      149.61      126.66     20.81 o 
  -2   0  18    10683.71    10995.82    167.44 o 
   0   0  18      102.71      165.91     25.88 o 
   2   0  18      992.37      830.69     42.43 o 
   4   0  18       32.27       14.27     14.50 o 
   6   0  18     3526.60     3777.52     94.67 o 
   8   0  18     3012.85     3086.81     71.43 o 
  10   0  18       18.54       38.67     17.08 o 
  12   0  18      123.68      127.04     21.72 o 
  14   0  18       26.88       10.66     31.97 o 
  16   0  18       21.11       36.54     38.06 o 
  18   0  18      294.47      506.99     80.69 o 
  20   0  18      304.54      436.96     77.65 o 
 -21   1  18        6.19       22.14     25.77 o 
 -19   1  18       15.58      -10.66     24.76 o 
 -17   1  18      265.25      279.35     40.36 o 
 -15   1  18       56.62        5.21     16.71 o 
 -13   1  18     1469.89     1486.45     53.67 o 
 -11   1  18      546.31      603.63     40.02 o 
  -9   1  18       44.37       59.83     14.37 o 
  -7   1  18      507.65      438.31     24.86 o 
  -5   1  18      901.20      743.29     29.78 o 
  -3   1  18     2984.62     2849.89     51.67 o 
  -1   1  18     3329.90     3368.74     56.93 o 
   1   1  18     1474.02     1310.33     39.34 o 
   3   1  18      612.36      702.44     34.50 o 
   5   1  18     9920.88    10444.06    121.38 o 
   7   1  18      366.12      408.50     32.84 o 
   9   1  18       13.32       36.88     11.05 o 
  11   1  18     2627.82     2807.04     64.46 o 
  13   1  18      124.61      122.07     20.29 o 
  15   1  18      304.12      342.33     36.12 o 
  17   1  18      424.69      561.85     58.31 o 
  19   1  18        9.50        5.55     31.21 o 
 -20   2  18       87.66       66.99     45.68 o 
 -18   2  18       84.07       57.12     29.01 o 
 -16   2  18        5.99       19.40     21.44 o 
 -14   2  18      898.58      794.89     47.66 o 
 -12   2  18     1142.69     1179.57     53.74 o 
 -10   2  18      203.62      193.98     23.98 o 
  -8   2  18     1227.98     1307.48     45.93 o 
  -6   2  18        6.43      -10.12     11.11 o 
  -4   2  18      239.57      306.01     24.66 o 
  -2   2  18        4.00       -3.68      8.59 o 
   0   2  18      922.45      904.27     45.93 o 
   2   2  18       10.08       27.79     10.45 o 
   4   2  18        5.21       10.23      9.88 o 
   6   2  18     1336.24     1166.00     38.85 o 
   8   2  18        7.18       11.77     11.38 o 
  10   2  18     2397.90     2419.52     58.95 o 
  12   2  18       78.64      104.84     19.73 o 
  14   2  18        9.24       41.44     16.70 o 
  16   2  18      439.95      471.95     43.43 o 
  18   2  18      196.13      190.60     40.27 o 
  20   2  18       33.17       61.42     51.00 o 
 -19   3  18        0.16       -0.07     47.20 o 
 -17   3  18       16.33       15.44     23.60 o 
 -15   3  18       11.79       15.23     19.38 o 
 -13   3  18      156.21      156.54     51.00 o 
 -11   3  18      343.56      309.26     38.76 o 
  -9   3  18     1263.99     1129.53     49.25 o 
  -7   3  18      881.36     1048.82     63.12 o 
  -5   3  18      995.85     1107.85     64.11 o 
  -3   3  18      545.75      722.97     34.84 o 
  -1   3  18     1666.14     1793.18     41.04 o 
   1   3  18      162.24      190.26     21.54 o 
   3   3  18      152.35      151.92     16.80 o 
   5   3  18      413.57      289.28     22.30 o 
   7   3  18       77.22       83.85     21.92 o 
   9   3  18     2051.31     1985.73     60.98 o 
  11   3  18        7.71       -1.73     13.13 o 
  13   3  18      134.07      123.47     20.94 o 
  15   3  18       55.83       60.37     21.88 o 
  17   3  18       23.92      -16.13     17.68 o 
  19   3  18        9.53        4.99     43.39 o 
 -18   4  18       10.71       11.53     26.23 o 
 -16   4  18       52.61       65.06     27.93 o 
 -14   4  18       57.15       31.31     25.24 o 
 -12   4  18      315.58      261.26     30.17 o 
 -10   4  18      233.03      318.70     41.15 o 
  -8   4  18      271.46      257.47     33.41 o 
  -6   4  18       34.07       39.15     19.48 o 
  -4   4  18      547.00      581.56     37.28 o 
  -2   4  18     4383.87     4128.93     81.26 o 
   0   4  18     1004.57      904.32     59.21 o 
   2   4  18        8.23       -8.24     15.58 o 
   4   4  18      120.22       53.72     34.26 o 
   6   4  18      910.15     1000.86     63.49 o 
   8   4  18       20.26       38.77     20.81 o 
  10   4  18     2207.85     2191.75     65.69 o 
  12   4  18       34.59       49.60     17.29 o 
  14   4  18      149.60      134.31     23.19 o 
  16   4  18       15.49       64.50     22.92 o 
  18   4  18        0.85        9.67     22.03 o 
 -17   5  18       73.02      125.51     49.48 o 
 -15   5  18       64.55       56.76     21.79 o 
 -13   5  18       13.04       14.83     18.02 o 
 -11   5  18      150.47      129.82     25.74 o 
  -9   5  18      208.93      142.50     25.49 o 
  -7   5  18      311.24      289.11     31.62 o 
  -5   5  18       16.98       17.68     16.01 o 
  -3   5  18      358.88      340.88     31.32 o 
  -1   5  18     1722.83     1800.86    123.51 o 
   1   5  18        9.42       38.75     23.39 o 
   3   5  18       61.95       14.84     19.29 o 
   5   5  18      163.58      160.54     33.50 o 
   7   5  18      193.63      126.33     29.91 o 
   9   5  18      306.09      342.81     57.09 o 
  11   5  18      187.91      161.87     35.28 o 
  13   5  18      295.41      237.26     31.88 o 
  15   5  18       98.14       86.42     24.29 o 
 -14   6  18        5.22        2.30     19.68 o 
 -12   6  18       36.76       20.19     20.19 o 
 -10   6  18       32.51       36.10     20.28 o 
  -8   6  18       53.55       30.41     24.77 o 
  -6   6  18       62.34       58.16     24.48 o 
  -4   6  18      120.91      152.67     26.18 o 
  -2   6  18       19.08       29.88     18.81 o 
   0   6  18      118.61       89.83     27.99 o 
   2   6  18       56.90       73.86     27.44 o 
   4   6  18       29.62       74.60     26.91 o 
   6   6  18       25.66      -17.87     20.12 o 
   8   6  18      467.14      484.96     49.49 o 
  10   6  18       14.06       56.21     26.66 o 
  12   6  18       47.23       52.32     29.92 o 
  14   6  18        8.53        0.75     25.30 o 
 -11   7  18       91.13      100.08     26.53 o 
  -9   7  18       10.21       34.11     41.84 o 
  -7   7  18      328.71      346.19     60.07 o 
  -5   7  18       30.77        4.18     28.26 o 
  -3   7  18        5.38       34.11     20.24 o 
  -1   7  18       52.54       99.31     39.56 o 
   1   7  18      186.97      249.16     40.74 o 
   3   7  18       15.34      -15.08     60.14 o 
   5   7  18      138.18      210.11     38.76 o 
   7   7  18       19.77        5.61     23.61 o 
   9   7  18      126.11      133.09     61.66 o 
  11   7  18       17.78       -7.61     30.45 o 
  -6   8  18       10.79       21.90     29.21 o 
  -4   8  18       33.57       43.58     31.36 o 
  -2   8  18        3.96       23.64     20.95 o 
   0   8  18      145.90      161.39     48.72 o 
   2   8  18       14.26      -19.79     31.97 o 
   4   8  18       33.97        9.14     35.02 o 
 -21   1  19       61.47       47.64     29.47 o 
 -19   1  19       74.34       17.54     28.93 o 
 -17   1  19        0.39       -8.20     20.81 o 
 -15   1  19      475.64      446.96     69.05 o 
 -13   1  19     1896.53     1930.37     91.83 o 
 -11   1  19      883.89      875.04     46.74 o 
  -9   1  19      103.15      122.68     22.10 o 
  -7   1  19      772.75      828.40     31.79 o 
  -5   1  19       46.35       18.40     10.17 o 
  -3   1  19       27.61       60.52     14.94 o 
  -1   1  19      573.76      562.40     31.64 o 
   1   1  19       37.11       41.99     11.78 o 
   3   1  19       68.05       41.35     11.74 o 
   5   1  19       11.36       26.91     13.19 o 
   7   1  19      378.88      447.13     25.62 o 
   9   1  19      669.77      700.62     29.80 o 
  11   1  19       16.69       -5.44     13.27 o 
  13   1  19      200.70      205.06     25.37 o 
  15   1  19       54.90       48.66     20.99 o 
  17   1  19       79.08       75.23     29.69 o 
  19   1  19       97.87      144.87     57.09 o 
 -20   2  19       29.15       33.50     41.11 o 
 -18   2  19        2.68      -17.51     22.61 o 
 -16   2  19      363.44      349.96     44.20 o 
 -14   2  19      909.98     1150.26     57.20 o 
 -12   2  19       16.29        1.15     19.29 o 
 -10   2  19       64.63       66.88     17.54 o 
  -8   2  19     1463.18     1659.22     52.30 o 
  -6   2  19      489.64      439.07     32.08 o 
  -4   2  19       33.00       54.70     12.00 o 
  -2   2  19     2202.19     2480.81     49.09 o 
   0   2  19      120.34      145.56     16.75 o 
   2   2  19       40.45       30.99     11.38 o 
   4   2  19        5.32       22.25     13.19 o 
   6   2  19       24.92       75.44     12.76 o 
   8   2  19        1.07       -4.74     13.19 o 
  10   2  19      190.93      227.26     24.34 o 
  12   2  19      180.18      109.74     20.47 o 
  14   2  19      157.19      194.15     24.97 o 
  16   2  19      118.88      102.32     30.43 o 
  18   2  19      244.60      259.69     46.60 o 
 -19   3  19        2.43      -15.41     21.89 o 
 -17   3  19       46.30       17.54     23.61 o 
 -15   3  19      112.06      152.36     34.40 o 
 -13   3  19      609.49      618.72     55.25 o 
 -11   3  19     1451.18     1331.05     66.15 o 
  -9   3  19     1077.77     1119.47     68.05 o 
  -7   3  19      345.37      352.65     30.14 o 
  -5   3  19      821.34      816.75     68.74 o 
  -3   3  19       38.47       29.94     19.02 o 
  -1   3  19     3287.00     3497.73     70.92 o 
   1   3  19     1618.12     1434.92     47.40 o 
   3   3  19      172.63      188.60     18.71 o 
   5   3  19     1624.26     1452.09     41.33 o 
   7   3  19       53.84       20.68     14.52 o 
   9   3  19      254.40      312.24     31.34 o 
  11   3  19      154.36      182.65     35.16 o 
  13   3  19      117.64       54.34     17.98 o 
  15   3  19       40.85        7.80     21.81 o 
  17   3  19       37.29       21.93     21.54 o 
 -18   4  19       45.38        1.52     25.57 o 
 -16   4  19      105.59      105.05     32.30 o 
 -14   4  19      117.47      131.86     33.32 o 
 -12   4  19        0.16      -14.20     16.28 o 
 -10   4  19       12.36      -21.66     14.44 o 
  -8   4  19      796.51      787.39     59.99 o 
  -6   4  19       67.53       86.56     19.43 o 
  -4   4  19     1792.98     1534.94     51.07 o 
  -2   4  19     5443.41     5622.20    251.21 o 
   0   4  19      430.70      390.72     42.43 o 
   2   4  19        3.32       23.88     20.37 o 
   4   4  19      288.53      353.84     39.83 o 
   6   4  19      634.31      638.36    102.01 o 
   8   4  19     1516.11     1261.27    135.50 o 
  10   4  19     1154.18     1105.16     53.07 o 
  12   4  19       99.16      134.82     22.21 o 
  14   4  19      187.63      157.05     25.05 o 
  16   4  19       15.76       44.97     22.63 o 
 -17   5  19        4.01       69.50     29.99 o 
 -15   5  19      135.77       92.13     60.90 o 
 -13   5  19      248.50      225.62     32.08 o 
 -11   5  19      149.68      182.57     33.76 o 
  -9   5  19       82.95       61.93     20.46 o 
  -7   5  19      224.51      273.31     31.31 o 
  -5   5  19      214.19      281.35     30.69 o 
  -3   5  19      316.34      344.35     32.02 o 
  -1   5  19     2301.92     2222.92     83.89 o 
   1   5  19       62.91       54.71     25.28 o 
   3   5  19     1985.48     2288.41     84.97 o 
   5   5  19      461.58      363.04     41.82 o 
   7   5  19       38.28       86.34     25.77 o 
   9   5  19      141.38      172.04     33.32 o 
  11   5  19      690.13      707.29     48.89 o 
  13   5  19      111.09      110.51     25.37 o 
  15   5  19        0.05        7.69     20.18 o 
 -14   6  19       47.24      -13.67     22.24 o 
 -12   6  19      172.13      133.52     28.05 o 
 -10   6  19       46.14       31.03     19.97 o 
  -8   6  19        0.01       -8.05     16.89 o 
  -6   6  19      254.70      190.59     28.90 o 
  -4   6  19       38.11       63.08     22.09 o 
  -2   6  19        0.12       38.97     25.28 o 
   0   6  19     2372.67     2443.17     90.97 o 
   2   6  19     1680.50     1703.65     75.89 o 
   4   6  19       10.83        9.67     21.45 o 
   6   6  19      556.21      514.08     76.89 o 
   8   6  19       23.90       23.50     35.78 o 
  10   6  19       26.09       12.35     24.20 o 
  12   6  19        3.84        3.56     23.09 o 
 -11   7  19       79.46       97.80     28.28 o 
  -9   7  19        0.66       14.93     21.03 o 
  -7   7  19        1.91       -9.58     19.04 o 
  -5   7  19       25.23       35.33     20.18 o 
  -3   7  19       75.56      107.17     31.42 o 
  -1   7  19      395.53      450.40     54.05 o 
   1   7  19      112.15       91.40     35.78 o 
   3   7  19     1416.80     1478.10    178.89 o 
   5   7  19      257.53      261.36     71.56 o 
   7   7  19        2.87      -26.02     22.68 o 
   9   7  19      172.66      192.68     38.58 o 
  -4   8  19        0.40       -4.65     26.54 o 
  -2   8  19      240.64      271.42     49.48 o 
   0   8  19      375.04      411.08     73.08 o 
   2   8  19      221.50      208.58     57.86 o 
 -20   0  20      367.73      222.29     57.86 o 
 -18   0  20     1027.39     1225.62    117.23 o 
 -16   0  20     2023.19     1880.29    114.19 o 
 -14   0  20      585.73      615.09     77.65 o 
 -12   0  20       17.36       42.63     31.97 o 
 -10   0  20     3948.93     3772.09    146.16 o 
  -8   0  20      508.32      564.01     42.70 o 
  -6   0  20      762.35      712.01     46.46 o 
  -4   0  20       23.87        4.14     13.42 o 
  -2   0  20     3914.23     3494.53    232.18 o 
   0   0  20      841.88      900.37     47.50 o 
   2   0  20      813.07      728.19     48.41 o 
   4   0  20     3301.05     3639.42     93.49 o 
   6   0  20      222.43      196.43     66.23 o 
   8   0  20     1883.53     1753.25     56.13 o 
  10   0  20      203.51      193.46     25.31 o 
  12   0  20      744.13      782.67     48.57 o 
  14   0  20      172.88      217.72     53.29 o 
  16   0  20      311.59      551.15     82.22 o 
  18   0  20      138.27       89.83     47.20 o 
 -19   1  20      211.68      214.62     83.74 o 
 -17   1  20      316.03      360.47     45.67 o 
 -15   1  20      295.14      231.35     29.44 o 
 -13   1  20      863.65      835.95     48.76 o 
 -11   1  20      157.30      154.03     23.95 o 
  -9   1  20      509.53      545.37     37.19 o 
  -7   1  20     1030.73     1046.82     44.39 o 
  -5   1  20      857.08      936.44     34.36 o 
  -3   1  20     1456.73     1628.20     41.15 o 
  -1   1  20     3083.72     3427.39    119.39 o 
   1   1  20      933.31     1042.62     34.66 o 
   3   1  20      450.05      460.86     35.95 o 
   5   1  20       39.31       10.17     10.45 o 
   7   1  20        5.11        0.84      9.79 o 
   9   1  20      629.93      579.93     30.88 o 
  11   1  20      177.71      135.24     18.83 o 
  13   1  20        0.05       -5.22     13.69 o 
  15   1  20      130.68       34.74     21.34 o 
  17   1  20      352.17      392.15     50.93 o 
  19   1  20       58.71       76.13     31.44 o 
 -20   2  20      274.46      328.86     70.04 o 
 -18   2  20       97.53       77.04     29.59 o 
 -16   2  20       41.44      107.26     31.16 o 
 -14   2  20        1.01      -15.47     19.89 o 
 -12   2  20      640.46      509.82     42.04 o 
 -10   2  20      442.79      576.50     39.76 o 
  -8   2  20       33.73       62.26     20.49 o 
  -6   2  20       60.81       67.63     17.47 o 
  -4   2  20      877.34      873.69     32.70 o 
  -2   2  20      389.00      379.67     24.27 o 
   0   2  20     2704.15     2704.69     58.02 o 
   2   2  20      238.01      164.21     18.35 o 
   4   2  20     1882.87     1714.22    112.51 o 
   6   2  20      223.55      245.07     20.04 o 
   8   2  20       82.18       74.50     16.14 o 
  10   2  20       99.53      114.56     20.08 o 
  12   2  20      193.58      160.62     23.07 o 
  14   2  20      125.62       77.14     21.06 o 
  16   2  20       98.55      124.88     27.48 o 
  18   2  20        0.87      -10.78     26.85 o 
 -19   3  20        7.26      -21.24     22.68 o 
 -17   3  20       17.47       37.01     33.50 o 
 -15   3  20        6.07       -7.29     25.88 o 
 -13   3  20      245.49      325.42     42.90 o 
 -11   3  20     2707.05     2868.96     95.53 o 
  -9   3  20      160.86      160.60     30.67 o 
  -7   3  20     3229.67     3249.47     74.07 o 
  -5   3  20      369.25      272.83     35.96 o 
  -3   3  20        0.24       -5.11     17.51 o 
  -1   3  20     1076.53      877.90     58.31 o 
   1   3  20      238.74      189.34     22.35 o 
   3   3  20     1358.12     1288.05     38.60 o 
   5   3  20       75.10       96.24     22.63 o 
   7   3  20      150.56      206.13     25.65 o 
   9   3  20        1.23       20.37     15.93 o 
  11   3  20      742.21      747.81     43.51 o 
  13   3  20     1003.38     1004.31     49.26 o 
  15   3  20       66.22       39.23     19.21 o 
  17   3  20       69.34       93.89     26.11 o 
 -18   4  20       11.18       47.05     47.20 o 
 -16   4  20       33.86       36.54     24.76 o 
 -14   4  20      253.52      215.53     62.42 o 
 -12   4  20      455.21      517.46     54.36 o 
 -10   4  20       26.55       57.61     19.45 o 
  -8   4  20       17.77       38.94     17.44 o 
  -6   4  20     1663.72     1620.92     54.31 o 
  -4   4  20      101.68       86.84     25.97 o 
  -2   4  20     6165.09     5832.90    138.26 o 
   0   4  20     1029.65      990.75    108.86 o 
   2   4  20      436.29      458.44     47.96 o 
   4   4  20      126.12      103.08     53.29 o 
   6   4  20       10.31       20.55     21.53 o 
   8   4  20      590.36      703.28     95.16 o 
  10   4  20      141.96      204.94     35.09 o 
  12   4  20      249.42      273.66     34.04 o 
  14   4  20      141.59      145.30     23.19 o 
  16   4  20       37.98       95.03     25.95 o 
 -15   5  20       50.74       41.65     30.45 o 
 -13   5  20      417.09      469.08     42.02 o 
 -11   5  20      221.69      247.49     31.55 o 
  -9   5  20      380.30      426.64     42.07 o 
  -7   5  20     2302.26     2151.93     67.34 o 
  -5   5  20      343.05      318.93     42.03 o 
  -3   5  20      264.95      231.08     36.85 o 
  -1   5  20      258.32      194.20     35.48 o 
   1   5  20      537.35      558.27     52.21 o 
   3   5  20       29.18       62.95     24.69 o 
   5   5  20        0.68       26.39     22.30 o 
   7   5  20       88.39      114.79     28.51 o 
   9   5  20        0.02        2.28     20.45 o 
  11   5  20      132.20      121.59     25.16 o 
  13   5  20      124.08      133.97     27.55 o 
  15   5  20       37.79       40.09     25.24 o 
 -14   6  20       49.30       52.08     23.52 o 
 -12   6  20        1.79       -7.43     19.45 o 
 -10   6  20       17.48       65.81     23.00 o 
  -8   6  20       41.13       49.96     21.23 o 
  -6   6  20        3.91       18.26     18.78 o 
  -4   6  20      168.46      115.35     51.00 o 
  -2   6  20       61.21       66.20     26.34 o 
   0   6  20      828.85      883.19     68.36 o 
   2   6  20       64.45      112.24     44.15 o 
   4   6  20      218.62      214.03     37.68 o 
   6   6  20       92.46      127.17     46.44 o 
   8   6  20        9.92       14.87     22.98 o 
  10   6  20       52.85       27.61     23.61 o 
  12   6  20       73.77       56.93     21.73 o 
  -9   7  20       57.16      102.35     27.04 o 
  -7   7  20       28.15       48.14     22.74 o 
  -5   7  20        7.78       28.74     25.77 o 
  -3   7  20       44.89        5.81     23.39 o 
  -1   7  20        2.79       -5.71     21.45 o 
   1   7  20        6.30       18.27     26.34 o 
   3   7  20      119.08      111.14     32.91 o 
   5   7  20       78.71       59.21     29.01 o 
   7   7  20       13.51        0.30     25.34 o 
   9   7  20      119.43      113.24     33.65 o 
 -19   1  21      113.74      127.25     36.54 o 
 -17   1  21      246.52      159.36     36.41 o 
 -15   1  21       48.78       65.53     27.93 o 
 -13   1  21      577.20      616.70     43.01 o 
 -11   1  21      647.09      637.55     42.45 o 
  -9   1  21        0.67       -9.91     14.03 o 
  -7   1  21       27.35       -2.20     10.02 o 
  -5   1  21      492.27      465.64     27.28 o 
  -3   1  21     3195.47     3297.90     63.51 o 
  -1   1  21     2497.24     2506.37     60.09 o 
   1   1  21      491.15      466.02     28.67 o 
   3   1  21       28.94       23.81     11.53 o 
   5   1  21        1.96        8.16     12.97 o 
   7   1  21       59.88       54.18     19.40 o 
   9   1  21       94.55      134.91     17.29 o 
  11   1  21       75.04       92.05     16.53 o 
  13   1  21       90.07      113.58     22.63 o 
  15   1  21        8.06       12.14     19.83 o 
  17   1  21       12.68       51.00     31.22 o 
 -18   2  21        1.13      -42.63     28.93 o 
 -16   2  21       34.66       57.99     45.68 o 
 -14   2  21      174.63      195.06     35.48 o 
 -12   2  21      389.56      388.91     44.44 o 
 -10   2  21       63.06       97.85     20.38 o 
  -8   2  21     1555.54     1676.80     55.31 o 
  -6   2  21      768.61      818.41    101.72 o 
  -4   2  21        2.38       21.70     14.30 o 
  -2   2  21     1071.48      973.73     40.22 o 
   0   2  21      507.98      567.73     30.50 o 
   2   2  21      220.87      223.41     21.43 o 
   4   2  21      114.53      206.32     21.32 o 
   6   2  21      308.07      309.21     22.27 o 
   8   2  21       82.05      114.20     18.68 o 
  10   2  21      554.19      609.15     44.87 o 
  12   2  21      306.24      324.33     35.17 o 
  14   2  21      126.03      173.35     25.22 o 
  16   2  21      318.85      453.11     43.38 o 
  18   2  21       20.27       -3.05     27.99 o 
 -19   3  21      109.32      145.14     37.63 o 
 -17   3  21       21.84        0.00     34.26 o 
 -15   3  21       63.90       24.71     25.77 o 
 -13   3  21     1182.03     1198.72    126.37 o 
 -11   3  21     2216.68     1849.68     78.68 o 
  -9   3  21       60.32       29.20     31.97 o 
  -7   3  21      888.72      854.57     60.65 o 
  -5   3  21      328.38      332.06     40.87 o 
  -3   3  21      816.19      958.59     91.35 o 
  -1   3  21     1673.19     1943.42     75.27 o 
   1   3  21     3964.06     3709.28     79.20 o 
   3   3  21      845.07      894.23     37.58 o 
   5   3  21       66.15       31.91     13.90 o 
   7   3  21      259.88      312.60     31.47 o 
   9   3  21      368.25      395.19     35.37 o 
  11   3  21      335.00      276.44     30.58 o 
  13   3  21      126.49      124.55     23.28 o 
  15   3  21       41.21       29.18     20.95 o 
  17   3  21        2.96       22.78     27.65 o 
 -16   4  21        2.68      -18.71     22.53 o 
 -14   4  21       42.16       76.04     41.87 o 
 -12   4  21      384.04      383.54     62.42 o 
 -10   4  21        6.11       36.38     18.88 o 
  -8   4  21       33.21       58.76     19.45 o 
  -6   4  21      678.70      738.74     89.07 o 
  -4   4  21        2.23       -1.73     19.29 o 
  -2   4  21       20.46       -1.52     19.38 o 
   0   4  21     1184.07     1322.77     64.49 o 
   2   4  21     1070.91      941.77     64.35 o 
   4   4  21      135.47       78.82     26.64 o 
   6   4  21       54.18       97.62     49.48 o 
   8   4  21        0.94      -28.32     23.60 o 
  10   4  21       21.44       12.77     22.08 o 
  12   4  21       74.33       30.20     19.93 o 
  14   4  21       33.49        1.71     20.77 o 
  16   4  21       11.57        7.09     25.28 o 
 -15   5  21        5.39       -5.89     24.06 o 
 -13   5  21       10.67       26.82     21.23 o 
 -11   5  21      514.69      559.17     45.57 o 
  -9   5  21       81.77      145.00     26.25 o 
  -7   5  21        1.55       -3.29     33.50 o 
  -5   5  21       21.38       -2.28     22.30 o 
  -3   5  21      312.63      288.55     49.48 o 
  -1   5  21       83.21       90.25     28.83 o 
   1   5  21      464.51      417.80     49.48 o 
   3   5  21     2789.95     2766.59     97.43 o 
   5   5  21      383.37      304.75     50.24 o 
   7   5  21      217.37      192.36     36.05 o 
   9   5  21        0.05       -7.76     21.45 o 
  11   5  21      105.87      123.32     45.68 o 
  13   5  21      135.87      192.47     55.06 o 
 -12   6  21        5.85       -3.29     19.43 o 
 -10   6  21       19.40       21.93     20.26 o 
  -8   6  21      280.27      303.15     46.44 o 
  -6   6  21        0.16       50.51     27.31 o 
  -4   6  21        6.11       29.48     23.61 o 
  -2   6  21      288.55      273.33     41.82 o 
   0   6  21        8.49       17.12     24.20 o 
   2   6  21      112.67      147.79     55.57 o 
   4   6  21        8.90       61.40     25.97 o 
   6   6  21      129.31      115.09     32.72 o 
   8   6  21       76.93       70.32     27.79 o 
  10   6  21       38.69       47.85     43.39 o 
  -9   7  21       67.74       94.03     28.16 o 
  -7   7  21       11.82       -2.24     24.47 o 
  -5   7  21       19.39       12.62     34.26 o 
  -3   7  21       53.90       47.94     27.44 o 
  -1   7  21      158.74      207.06     39.44 o 
   1   7  21      446.01      500.51     56.45 o 
   3   7  21     1038.49     1330.10    157.58 o 
   5   7  21        9.07      -21.17     21.58 o 
   7   7  21       40.50        2.74     26.34 o 
 -20   0  22        0.04       12.18     38.06 o 
 -18   0  22       17.19       38.06     38.06 o 
 -16   0  22       36.25       -3.05     33.50 o 
 -14   0  22      202.97      193.36     50.24 o 
 -12   0  22      305.61      258.83     53.29 o 
 -10   0  22     1072.09      819.35     53.98 o 
  -8   0  22      752.75      653.45     48.55 o 
  -6   0  22     2052.58     2084.95     70.44 o 
  -4   0  22     5365.45     5652.62    119.43 o 
  -2   0  22     5445.90     4956.53    165.19 o 
   0   0  22     3980.21     4254.07    160.62 o 
   2   0  22       20.77       25.05     17.54 o 
   4   0  22      633.44      666.71     70.04 o 
   6   0  22      823.92      920.76    145.40 o 
   8   0  22      343.25      305.81     37.63 o 
  10   0  22       19.71       39.54     19.03 o 
  12   0  22      935.02      972.25     57.57 o 
  14   0  22       17.85       18.27     31.97 o 
  16   0  22       13.59       10.66     41.11 o 
  18   0  22        5.02       44.15     42.63 o 
 -19   1  22      247.77      241.62     56.33 o 
 -17   1  22       18.91       25.51     26.23 o 
 -15   1  22      430.49      365.92     70.04 o 
 -13   1  22       95.29       82.88     21.31 o 
 -11   1  22      120.68      172.45     32.56 o 
  -9   1  22      362.49      456.81     36.12 o 
  -7   1  22       45.02       26.90     14.94 o 
  -5   1  22     1153.90     1379.76     40.33 o 
  -3   1  22     3968.90     3912.66     68.13 o 
  -1   1  22      124.03      123.56     17.46 o 
   1   1  22      167.57      173.75     19.36 o 
   3   1  22      663.59      806.78     38.80 o 
   5   1  22      134.09      141.20     22.87 o 
   7   1  22      262.99      270.05     22.06 o 
   9   1  22      788.46      835.36     37.79 o 
  11   1  22       13.09        1.79      9.97 o 
  13   1  22        0.29        2.81     15.01 o 
  15   1  22        0.67       -9.72     17.78 o 
  17   1  22        7.86       12.94     29.07 o 
 -18   2  22        1.49       28.93     41.11 o 
 -16   2  22      169.60      108.00     31.16 o 
 -14   2  22      211.78      232.22     37.66 o 
 -12   2  22      103.58       49.01     25.77 o 
 -10   2  22      316.20      313.33     44.93 o 
  -8   2  22       32.50       32.87     23.47 o 
  -6   2  22      618.48      678.32     58.30 o 
  -4   2  22    13437.30    13670.19    178.21 o 
  -2   2  22     3688.85     3362.30     63.28 o 
   0   2  22     3753.55     3622.24     79.77 o 
   2   2  22      123.82      142.54     18.90 o 
   4   2  22       53.68       18.05     12.67 o 
   6   2  22       73.19       46.77     12.45 o 
   8   2  22     1023.18     1130.55     46.20 o 
  10   2  22        0.04       11.53     16.29 o 
  12   2  22      491.31      497.62     56.26 o 
  14   2  22       33.43       49.44     18.63 o 
  16   2  22        1.26      -13.87     17.68 o 
 -17   3  22        0.00      -13.05     22.53 o 
 -15   3  22       97.21       86.08     41.87 o 
 -13   3  22        5.58       55.20     25.15 o 
 -11   3  22       46.02       39.03     25.28 o 
  -9   3  22        7.90        0.08     20.37 o 
  -7   3  22     1291.93     1307.85     79.93 o 
  -5   3  22      390.53      309.58     39.20 o 
  -3   3  22        8.37        5.80     19.72 o 
  -1   3  22      512.13      815.59     60.26 o 
   1   3  22     2477.37     2516.34     65.99 o 
   3   3  22      838.76      920.36     37.11 o 
   5   3  22      195.09      162.73     20.78 o 
   7   3  22      335.78      425.56     50.55 o 
   9   3  22      103.64       96.81     22.82 o 
  11   3  22        0.87       36.32     17.52 o 
  13   3  22       89.49      107.63     22.38 o 
  15   3  22       52.28       46.71     22.63 o 
 -16   4  22        4.71       -6.31     28.17 o 
 -14   4  22       40.16       98.68     31.42 o 
 -12   4  22      221.65      273.12     41.94 o 
 -10   4  22      116.42       66.29     51.00 o 
  -8   4  22       80.50       39.14     47.96 o 
  -6   4  22      134.39      102.34     31.21 o 
  -4   4  22     3585.48     3641.86    110.50 o 
  -2   4  22       16.84       -5.64     19.72 o 
   0   4  22      976.28     1015.22     68.67 o 
   2   4  22       51.03       34.87     22.05 o 
   4   4  22      358.25      298.69     39.83 o 
   6   4  22     2363.36     2306.31     87.70 o 
   8   4  22      519.16      496.35     50.72 o 
  10   4  22        0.17       23.76     24.48 o 
  12   4  22      253.80      208.30     31.05 o 
  14   4  22        1.73       -8.47     18.77 o 
 -15   5  22        4.06       44.90     27.44 o 
 -13   5  22        1.91      -14.37     17.62 o 
 -11   5  22      128.06      165.72     28.64 o 
  -9   5  22      618.84      584.50     58.13 o 
  -7   5  22       34.06       38.70     25.57 o 
  -5   5  22      552.78      645.38     60.26 o 
  -3   5  22      316.88      340.34     54.05 o 
  -1   5  22        9.66        9.14     30.45 o 
   1   5  22      389.33      318.68     73.84 o 
   3   5  22      474.61      375.28     46.29 o 
   5   5  22        0.05       22.71     24.69 o 
   7   5  22       52.08      103.85     30.56 o 
   9   5  22        8.48       18.02     22.98 o 
  11   5  22        4.15       -3.75     22.98 o 
  13   5  22       47.80       32.10     22.26 o 
 -12   6  22        2.04       -0.48     20.10 o 
 -10   6  22        0.00      -11.69     25.15 o 
  -8   6  22       25.41       19.41     27.44 o 
  -6   6  22       87.78       95.57     30.67 o 
  -4   6  22       28.07       50.15     27.44 o 
  -2   6  22        1.45       -0.53     24.69 o 
   0   6  22      210.92      166.90     36.41 o 
   2   6  22      272.96      321.33     54.05 o 
   4   6  22        0.07        9.06     21.89 o 
   6   6  22       74.65       62.19     27.74 o 
   8   6  22       34.08       45.35     27.93 o 
  10   6  22       40.00       69.27     31.22 o 
  -7   7  22       17.62       18.76     27.32 o 
  -5   7  22        2.24        8.45     33.50 o 
  -3   7  22      102.46      137.79     57.09 o 
  -1   7  22        0.14        2.74     24.06 o 
   1   7  22       14.78       34.21     29.59 o 
   3   7  22        2.36       -2.51     44.91 o 
   5   7  22       63.00       43.12     29.91 o 
 -19   1  23        0.10      -26.24     23.13 o 
 -17   1  23        6.06      -18.59     23.13 o 
 -15   1  23       32.04       -9.47     23.78 o 
 -13   1  23       82.99       92.87     29.24 o 
 -11   1  23       13.08       -2.13     16.57 o 
  -9   1  23       66.73       73.14     19.83 o 
  -7   1  23      224.44      323.39     46.44 o 
  -5   1  23      574.63      594.18     32.86 o 
  -3   1  23      276.91      192.55     20.86 o 
  -1   1  23      369.75      317.77     25.11 o 
   1   1  23      340.51      328.12     45.05 o 
   3   1  23       73.91       49.95     14.64 o 
   5   1  23        9.94        4.03     13.62 o 
   7   1  23      209.05      168.16     19.52 o 
   9   1  23        4.93        7.39     11.84 o 
  11   1  23       73.80       50.22     15.43 o 
  13   1  23       46.54       60.97     18.27 o 
  15   1  23        0.11        4.57     18.46 o 
  17   1  23        1.13       52.59     32.82 o 
 -18   2  23      382.57      566.37     86.78 o 
 -16   2  23       10.72        9.57     24.20 o 
 -14   2  23       62.81       72.94     28.51 o 
 -12   2  23      416.66      407.81     45.18 o 
 -10   2  23       36.34       61.81     24.20 o 
  -8   2  23       20.87       31.97     17.58 o 
  -6   2  23      266.74      324.93     34.30 o 
  -4   2  23     1288.94     1291.51     50.21 o 
  -2   2  23      169.68      282.43     45.27 o 
   0   2  23     2890.31     3021.65     62.02 o 
   2   2  23      710.10      969.85     40.96 o 
   4   2  23      206.54      238.26     23.51 o 
   6   2  23      136.35      139.88     17.81 o 
   8   2  23      145.69      142.36     20.83 o 
  10   2  23      228.53      146.88     40.02 o 
  12   2  23       79.89      109.81     23.82 o 
  14   2  23        3.28       -0.80     16.12 o 
  16   2  23        0.77       -5.22     20.11 o 
 -17   3  23        0.02       41.77     28.15 o 
 -15   3  23       47.06       20.97     26.64 o 
 -13   3  23       14.37       14.00     46.44 o 
 -11   3  23     4018.64     3853.59    124.08 o 
  -9   3  23       65.63       56.30     27.44 o 
  -7   3  23        0.48        7.14     20.81 o 
  -5   3  23     1929.91     1890.21     78.50 o 
  -3   3  23      107.60       89.83     27.99 o 
  -1   3  23     1083.20     1103.75     69.95 o 
   1   3  23     2523.95     2486.32     89.18 o 
   3   3  23      991.24      954.38     65.67 o 
   5   3  23       70.02       86.98     16.96 o 
   7   3  23        0.23        4.76     13.52 o 
   9   3  23      327.40      394.92     36.90 o 
  11   3  23      109.82       58.56     20.22 o 
  13   3  23       63.95       77.61     21.13 o 
  15   3  23      239.54      221.43     29.10 o 
 -16   4  23        0.62       18.44     24.20 o 
 -14   4  23      166.58      122.00     32.08 o 
 -12   4  23      180.80      225.79     40.74 o 
 -10   4  23      148.15      142.01     43.39 o 
  -8   4  23       10.99       13.16     29.69 o 
  -6   4  23      259.23      190.62     36.41 o 
  -4   4  23      221.08      224.95     50.24 o 
  -2   4  23      126.57       96.74     27.74 o 
   0   4  23        8.31       15.74     22.05 o 
   2   4  23      252.23      267.09     39.79 o 
   4   4  23      115.42       77.53     39.59 o 
   6   4  23        1.94        9.46     36.54 o 
   8   4  23      230.75      205.85     35.96 o 
  10   4  23      365.22      346.47     45.67 o 
  12   4  23      244.99      168.79     51.01 o 
  14   4  23        6.41        0.70     18.53 o 
 -13   5  23        5.11       -2.02     25.97 o 
 -11   5  23        0.04      -10.66     42.63 o 
  -9   5  23     2235.00     2121.90    143.88 o 
  -7   5  23      258.06      328.08     44.67 o 
  -5   5  23      341.65      295.78     42.43 o 
  -3   5  23        3.79       -1.83     20.97 o 
  -1   5  23      109.15       90.08     29.59 o 
   1   5  23        0.62        2.28     20.45 o 
   3   5  23      223.33      259.55     40.36 o 
   5   5  23      480.93      478.67     78.41 o 
   7   5  23       18.02       41.24     25.15 o 
   9   5  23       14.95        6.67     22.53 o 
  11   5  23      109.31       98.50     81.45 o 
 -10   6  23       27.07       12.08     25.28 o 
  -8   6  23        4.57      -35.09     23.39 o 
  -6   6  23      291.50      276.39     44.44 o 
  -4   6  23        6.12        0.98     24.36 o 
  -2   6  23        2.33       -4.30     24.20 o 
   0   6  23      146.04      145.34     33.90 o 
   2   6  23        8.88       21.15     24.87 o 
   4   6  23      138.08      201.28     39.02 o 
   6   6  23        3.84       46.76     26.36 o 
   8   6  23        0.92       51.27     26.36 o 
  -5   7  23      115.15      107.99     37.13 o 
  -3   7  23       87.61      101.25     34.40 o 
  -1   7  23       76.75       68.10     31.42 o 
   1   7  23      140.31      145.81     36.57 o 
   3   7  23        0.21       17.88     25.28 o 
 -18   0  24      119.20      105.05     48.72 o 
 -16   0  24        9.45        7.61     33.50 o 
 -14   0  24      408.55      306.02     60.90 o 
 -12   0  24     1692.42     1423.54    100.49 o 
 -10   0  24        2.12       28.93     30.45 o 
  -8   0  24      495.43      755.04    120.28 o 
  -6   0  24     3077.65     3157.14     91.48 o 
  -4   0  24      107.51      115.02     25.57 o 
  -2   0  24     1744.03     1863.08    188.79 o 
   0   0  24    11122.03    10553.86    183.16 o 
   2   0  24     6161.79     6109.50    134.25 o 
   4   0  24       29.26       37.30     20.45 o 
   6   0  24      389.90      476.74    100.49 o 
   8   0  24      146.65      203.06     33.80 o 
  10   0  24       88.90       55.97     20.01 o 
  12   0  24       48.79      144.54     26.18 o 
  14   0  24      683.06      828.24    102.01 o 
  16   0  24      146.96      207.06     60.90 o 
 -17   1  24      472.91      548.86    108.10 o 
 -15   1  24      182.48      198.97     44.15 o 
 -13   1  24       15.80       24.71     23.13 o 
 -11   1  24      573.52      630.54     71.36 o 
  -9   1  24      968.60      897.40     51.05 o 
  -7   1  24      284.16      376.32     33.78 o 
  -5   1  24     1373.02     1438.85     43.61 o 
  -3   1  24     4673.26     4657.55     93.62 o 
  -1   1  24       38.84       45.56     21.98 o 
   1   1  24     1994.08     2037.95     57.80 o 
   3   1  24     1551.85     1574.17     47.17 o 
   5   1  24       53.91       41.67     14.56 o 
   7   1  24      582.12      487.82     40.13 o 
   9   1  24      118.59      118.70     18.27 o 
  11   1  24        6.44       -7.03     11.63 o 
  13   1  24       89.29      111.26     22.82 o 
  15   1  24       91.91      149.22     28.15 o 
 -18   2  24       96.28       95.92     48.72 o 
 -16   2  24      145.92      245.12     60.90 o 
 -14   2  24       55.87       39.85     24.69 o 
 -12   2  24       69.92       79.40     56.33 o 
 -10   2  24      855.23      729.00     60.90 o 
  -8   2  24     1431.19     1495.17    133.22 o 
  -6   2  24      490.53      431.58     35.40 o 
  -4   2  24        1.08       -3.41     13.72 o 
  -2   2  24     2169.06     2236.47     65.18 o 
   0   2  24       79.22       72.70     19.45 o 
   2   2  24      125.75       48.95     14.96 o 
   4   2  24        0.22        7.02     12.60 o 
   6   2  24      121.78      108.71     17.47 o 
   8   2  24       33.22       51.13     16.55 o 
  10   2  24      399.24      353.77     35.90 o 
  12   2  24       30.53       45.17     18.09 o 
  14   2  24      119.76      142.87     36.92 o 
  16   2  24      173.68      157.27     31.32 o 
 -17   3  24       13.35       18.30     26.66 o 
 -15   3  24       84.44       85.56     31.82 o 
 -13   3  24      129.10      163.58     35.33 o 
 -11   3  24      186.36      157.50     35.48 o 
  -9   3  24      137.33      166.77     38.06 o 
  -7   3  24        7.36      -14.18     22.08 o 
  -5   3  24        0.22      -15.99     18.30 o 
  -3   3  24      144.08       58.88     24.48 o 
  -1   3  24     1294.06     1188.54     66.94 o 
   1   3  24      199.32       87.71     44.91 o 
   3   3  24      123.53      168.81     32.24 o 
   5   3  24        6.70       17.51     20.12 o 
   7   3  24      443.09      429.53     34.11 o 
   9   3  24       30.66       25.34     18.74 o 
  11   3  24      726.29      582.85     40.82 o 
  13   3  24        1.92       21.61     18.71 o 
  15   3  24        0.25        3.69     19.36 o 
 -14   4  24      102.47      107.45     49.48 o 
 -12   4  24      187.16      232.17     42.51 o 
 -10   4  24       19.50      -17.63     23.13 o 
  -8   4  24      198.72      201.63     37.31 o 
  -6   4  24        2.32      -15.58     20.97 o 
  -4   4  24      291.53      303.07    108.10 o 
  -2   4  24        8.59        0.70     20.48 o 
   0   4  24      359.93      345.96     43.51 o 
   2   4  24       48.80       61.66     25.84 o 
   4   4  24      704.78      631.78     57.59 o 
   6   4  24        1.26       19.51     25.12 o 
   8   4  24       14.96      -10.66     30.45 o 
  10   4  24        0.86       21.92     24.06 o 
  12   4  24       11.51       18.79     20.81 o 
 -13   5  24       23.49       -4.57     21.53 o 
 -11   5  24      127.91      144.33     36.41 o 
  -9   5  24        1.18       31.00     29.47 o 
  -7   5  24      357.60      407.63     51.64 o 
  -5   5  24        0.04      -11.59     19.29 o 
  -3   5  24       19.07       33.25     22.98 o 
  -1   5  24        2.78       -0.80     18.41 o 
   1   5  24      175.27      150.95     45.68 o 
   3   5  24        5.09       -5.47     20.97 o 
   5   5  24       82.94       58.06     28.39 o 
   7   5  24       32.46       86.43     31.21 o 
   9   5  24      100.03       98.74     32.51 o 
  11   5  24      108.81      186.88     38.76 o 
 -10   6  24      172.71      218.02     43.51 o 
  -8   6  24       50.13       46.84     27.06 o 
  -6   6  24      439.73      489.80     58.02 o 
  -4   6  24      221.85      141.02     51.00 o 
  -2   6  24        0.77      -29.84     19.89 o 
   0   6  24       43.91       -7.99     22.84 o 
   2   6  24        2.41      -17.82     23.61 o 
   4   6  24      147.17      182.79     38.71 o 
   6   6  24       63.45       51.68     57.09 o 
   8   6  24       28.66       59.38     31.22 o 
  -1   7  24      238.13      280.62     48.30 o 
 -17   1  25        1.82       30.45     38.06 o 
 -15   1  25        3.14       15.88     23.61 o 
 -13   1  25      228.28      281.40     63.95 o 
 -11   1  25      262.51      276.60     45.46 o 
  -9   1  25     2251.35     2211.19     68.21 o 
  -7   1  25        0.07      -20.63     13.75 o 
  -5   1  25      117.31      132.28     22.42 o 
  -3   1  25        1.42       22.53     15.60 o 
  -1   1  25      144.30      191.88     28.78 o 
   1   1  25     1134.71     1287.21     45.71 o 
   3   1  25     1095.14     1167.14     70.10 o 
   5   1  25      122.47       69.74     18.08 o 
   7   1  25      308.90      294.40     24.00 o 
   9   1  25      150.67      132.43     21.47 o 
  11   1  25      131.68      151.65     18.98 o 
  13   1  25       41.67       21.81     18.19 o 
  15   1  25       89.49       90.73     26.86 o 
 -16   2  25       89.60        1.52     36.54 o 
 -14   2  25        0.15        5.42     27.41 o 
 -12   2  25      175.86      207.30     37.68 o 
 -10   2  25     1005.03      939.06     68.20 o 
  -8   2  25       62.95       77.59     26.34 o 
  -6   2  25       80.22       79.82     25.97 o 
  -4   2  25      402.06      380.94     60.00 o 
  -2   2  25       27.43       55.80     18.98 o 
   0   2  25       41.35       28.66     14.06 o 
   2   2  25      671.98      678.14     51.16 o 
   4   2  25       24.68       -0.28     13.47 o 
   6   2  25       14.92       15.90     16.85 o 
   8   2  25      546.61      422.58     33.16 o 
  10   2  25       10.38       12.91     16.12 o 
  12   2  25        7.10       -3.95     16.19 o 
  14   2  25       58.97       56.61     20.31 o 
 -15   3  25       99.11       76.28     59.38 o 
 -13   3  25      145.36       93.41     49.48 o 
 -11   3  25     1109.82     1018.22     98.20 o 
  -9   3  25       23.18       16.61     23.03 o 
  -7   3  25      603.11      619.34     85.26 o 
  -5   3  25       25.47       29.64     23.13 o 
  -3   3  25       18.75       36.54     22.30 o 
  -1   3  25      831.82      831.44     63.52 o 
   1   3  25      932.31      845.54    135.50 o 
   3   3  25      197.90      182.82     35.02 o 
   5   3  25       52.88       25.88     22.61 o 
   7   3  25        5.96       10.44     28.17 o 
   9   3  25       87.80       76.16     34.10 o 
  11   3  25      171.46      191.97     49.23 o 
  13   3  25        0.30       24.68     19.36 o 
 -14   4  25        1.93       34.47     28.39 o 
 -12   4  25       20.82       53.60     26.36 o 
 -10   4  25       52.90       69.87     30.56 o 
  -8   4  25      477.20      441.15     53.22 o 
  -6   4  25       74.04       37.81     26.23 o 
  -4   4  25       81.42       93.40     29.59 o 
  -2   4  25       31.93       16.96     23.13 o 
   0   4  25      273.30      323.46     57.09 o 
   2   4  25       65.01       52.25     23.61 o 
   4   4  25      324.08      266.03     41.44 o 
   6   4  25      130.16      172.78     34.98 o 
   8   4  25        2.88       -0.72     21.32 o 
  10   4  25       42.15       54.87     26.23 o 
  12   4  25      123.03      157.20     30.60 o 
 -11   5  25      103.17      128.51     56.33 o 
  -9   5  25      910.69     1054.62    126.37 o 
  -7   5  25       52.94      108.33     34.88 o 
  -5   5  25       34.26       22.08     24.76 o 
  -3   5  25       46.97       68.51     29.07 o 
  -1   5  25       30.85       40.05     26.23 o 
   1   5  25      178.08      147.13     35.09 o 
   3   5  25       29.53       57.48     28.17 o 
   5   5  25        0.71      -10.47     21.45 o 
   7   5  25       14.01      -21.55     38.82 o 
   9   5  25       55.50       95.75     60.90 o 
  -8   6  25      265.65      139.23     37.13 o 
  -6   6  25      167.89      145.32     60.14 o 
  -4   6  25      130.98       76.47     40.35 o 
  -2   6  25        3.33      -38.55     28.93 o 
   0   6  25      143.65      164.36     36.56 o 
   2   6  25      123.27      172.75     47.20 o 
   4   6  25       41.59       15.99     37.30 o 
   6   6  25       83.22       93.19     33.90 o 
 -16   0  26      291.60      336.47     66.99 o 
 -14   0  26       22.47       50.24     38.06 o 
 -12   0  26       56.19       41.11     36.54 o 
 -10   0  26       43.32       50.24     38.06 o 
  -8   0  26      974.48     1099.25    102.01 o 
  -6   0  26       26.68       24.36     31.97 o 
  -4   0  26       24.10       62.35     46.44 o 
  -2   0  26      357.28      368.75     60.14 o 
   0   0  26      736.35      745.60     61.66 o 
   2   0  26      131.98      141.75     28.89 o 
   4   0  26     2358.35     2320.21    101.25 o 
   6   0  26        1.99      -14.46     18.30 o 
   8   0  26        2.42       12.30     20.55 o 
  10   0  26       45.88       24.36     18.78 o 
  12   0  26       87.74       77.65     30.86 o 
  14   0  26      242.62      287.75     65.47 o 
 -17   1  26        0.03      -27.41     33.50 o 
 -15   1  26        1.16       50.27     28.51 o 
 -13   1  26      269.89      238.06     39.66 o 
 -11   1  26     1020.03     1078.57     76.23 o 
  -9   1  26        8.77       12.97     24.93 o 
  -7   1  26     1027.22     1078.85     55.84 o 
  -5   1  26      303.78      282.66     34.57 o 
  -3   1  26      371.38      306.28     26.78 o 
  -1   1  26     4047.14     4242.73     78.48 o 
   1   1  26     1512.03     1378.75     78.45 o 
   3   1  26      631.75      533.02     34.74 o 
   5   1  26        0.65        3.50     15.30 o 
   7   1  26        1.21        2.34     12.09 o 
   9   1  26      173.39      163.58     20.92 o 
  11   1  26       35.18       19.42     12.59 o 
  13   1  26       46.62       66.91     20.88 o 
 -16   2  26        1.95      -22.84     31.97 o 
 -14   2  26        2.82        7.61     35.02 o 
 -12   2  26       60.07       56.33     29.07 o 
 -10   2  26        6.46       28.01     25.12 o 
  -8   2  26     1253.19     1280.84     71.97 o 
  -6   2  26      104.19       27.62     23.60 o 
  -4   2  26      153.35      165.20     64.71 o 
  -2   2  26       60.37       57.50     19.30 o 
   0   2  26       15.54       45.16     15.85 o 
   2   2  26      844.94      906.36     44.17 o 
   4   2  26      176.30      198.51     31.42 o 
   6   2  26       11.48       11.84     14.01 o 
   8   2  26        9.75       12.00     14.44 o 
  10   2  26       23.25       27.21     17.38 o 
  12   2  26      167.47      205.03     28.27 o 
  14   2  26       12.66       46.09     19.96 o 
 -15   3  26       17.15       -8.64     26.36 o 
 -13   3  26      301.82      385.91     51.14 o 
 -11   3  26      451.22      465.02     58.62 o 
  -9   3  26        0.37       27.91     23.78 o 
  -7   3  26        0.15      -13.38     22.30 o 
  -5   3  26       20.61       24.86     23.13 o 
  -3   3  26        1.96       28.22     21.89 o 
  -1   3  26      492.81      443.57     48.76 o 
   1   3  26        0.56      -11.17     20.97 o 
   3   3  26       99.85       86.13     54.05 o 
   5   3  26        7.01       21.88     22.98 o 
   7   3  26       23.48      -11.11     21.21 o 
   9   3  26      160.11       90.30     32.51 o 
  11   3  26       13.32       -8.71     16.49 o 
  13   3  26       92.08      110.29     25.49 o 
 -12   4  26      111.22      114.09     34.40 o 
 -10   4  26      373.18      368.74     51.81 o 
  -8   4  26      500.91      599.02     60.26 o 
  -6   4  26      143.05       97.19     47.20 o 
  -4   4  26      445.68      566.22    107.34 o 
  -2   4  26      554.83      550.41     59.38 o 
   0   4  26       79.41      147.80     44.91 o 
   2   4  26       39.62       47.20     23.68 o 
   4   4  26      345.67      282.67     43.59 o 
   6   4  26      143.62      183.73     36.41 o 
   8   4  26       10.93        0.14     24.20 o 
  10   4  26       52.02       68.34     28.51 o 
 -11   5  26        6.68       15.17     54.81 o 
  -9   5  26      459.00      414.56     52.01 o 
  -7   5  26      790.13      933.43    102.77 o 
  -5   5  26       27.93       25.30     27.74 o 
  -3   5  26       81.60      107.59     33.80 o 
  -1   5  26        1.78       -1.66     23.61 o 
   1   5  26       68.81      120.04     33.90 o 
   3   5  26       98.52      152.58     37.63 o 
   5   5  26        0.18      -19.35     44.91 o 
   7   5  26       27.15        4.98     24.36 o 
   9   5  26       32.75       23.95     25.77 o 
  -6   6  26       38.37       53.70     29.24 o 
  -4   6  26       42.48       84.92     44.15 o 
  -2   6  26       46.92       42.79     38.82 o 
   0   6  26       13.43       -7.61     24.76 o 
   2   6  26      174.06      256.63     67.75 o 
   4   6  26        1.30       -2.08     26.23 o 
 -15   1  27       21.80       25.88     42.63 o 
 -13   1  27       14.37       19.79     25.84 o 
 -11   1  27       81.14       70.76     30.56 o 
  -9   1  27       51.80       31.77     19.30 o 
  -7   1  27      681.77      772.97     50.09 o 
  -5   1  27       91.27       62.12     21.23 o 
  -3   1  27       38.60       46.24     16.67 o 
  -1   1  27       22.86       87.63     18.05 o 
   1   1  27      712.59      791.30     55.60 o 
   3   1  27      882.90     1034.15     48.65 o 
   5   1  27     1162.57     1204.83     59.33 o 
   7   1  27      163.49      158.74     20.95 o 
   9   1  27       19.18       -1.17     13.21 o 
  11   1  27       34.65        9.39     15.74 o 
  13   1  27       46.29       18.61     17.28 o 
 -14   2  27      129.44       94.40     50.24 o 
 -12   2  27      219.95      151.72     35.48 o 
 -10   2  27      156.16      158.35     63.18 o 
  -8   2  27      851.64      912.12     70.21 o 
  -6   2  27      184.36      108.38     31.42 o 
  -4   2  27      112.86       92.34     51.77 o 
  -2   2  27        2.35        7.99     15.69 o 
   0   2  27     1537.36     1337.87     63.42 o 
   2   2  27      488.65      509.14     34.39 o 
   4   2  27      247.06      279.88     27.59 o 
   6   2  27      126.30      131.46     23.65 o 
   8   2  27      128.25      161.14     23.29 o 
  10   2  27        5.56       15.40     16.75 o 
  12   2  27        0.16        4.21     18.54 o 
 -13   3  27      172.62      118.69     34.88 o 
 -11   3  27        0.30      -15.26     48.72 o 
  -9   3  27      296.00      340.39     56.33 o 
  -7   3  27       40.56       10.66     24.76 o 
  -5   3  27        1.74        3.81     22.61 o 
  -3   3  27       55.59       80.92     28.15 o 
  -1   3  27       99.35      102.59     31.16 o 
   1   3  27        0.49       19.94     21.21 o 
   3   3  27      265.42      181.34     36.41 o 
   5   3  27        7.84       -6.09     30.45 o 
   7   3  27       79.94       46.44     25.84 o 
   9   3  27        7.89       30.85     24.69 o 
  11   3  27       42.87       41.96     23.95 o 
 -12   4  27       89.23      147.50     39.28 o 
 -10   4  27       34.56       44.15     42.63 o 
  -8   4  27      667.65      563.41     59.68 o 
  -6   4  27       68.88       57.86     30.14 o 
  -4   4  27       46.97       31.81     25.15 o 
  -2   4  27       37.67       27.34     33.50 o 
   0   4  27      254.67      291.09     44.10 o 
   2   4  27      202.26      283.51     42.70 o 
   4   4  27      245.51      310.70     43.98 o 
   6   4  27        0.63       13.03     22.98 o 
   8   4  27       66.67       54.53     28.83 o 
  10   4  27       12.45       38.06     27.93 o 
  -9   5  27       99.42       54.05     31.22 o 
  -7   5  27       26.82       32.73     26.91 o 
  -5   5  27       10.49       -5.14     29.69 o 
  -3   5  27       24.53       -4.78     23.03 o 
  -1   5  27       61.67       51.24     27.93 o 
   1   5  27       39.79       32.53     25.97 o 
   3   5  27       14.40       20.33     41.11 o 
   5   5  27      150.20      112.22     47.20 o 
   7   5  27        0.99       53.68     29.59 o 
 -14   0  28        0.10       27.41     39.59 o 
 -12   0  28        0.36       -4.57     31.97 o 
 -10   0  28        0.01      -38.82     25.88 o 
  -8   0  28        0.00      -33.50     27.41 o 
  -6   0  28      698.04      610.52     82.22 o 
  -4   0  28      678.27      627.85     53.54 o 
  -2   0  28      358.38      440.29     46.26 o 
   0   0  28      706.49      677.70     55.49 o 
   2   0  28     2273.11     2176.35    141.59 o 
   4   0  28        3.50       -9.51     19.89 o 
   6   0  28      228.00      274.76     79.93 o 
   8   0  28      434.88      472.69     54.30 o 
  10   0  28       48.16       42.87     20.79 o 
  12   0  28      288.23      348.34     39.13 o 
 -15   1  28       64.53       88.31     45.68 o 
 -13   1  28      221.71      403.46     76.13 o 
 -11   1  28       47.32       69.60     35.02 o 
  -9   1  28      438.47      443.95     40.90 o 
  -7   1  28      353.89      386.62     58.52 o 
  -5   1  28        0.04       -3.04     17.11 o 
  -3   1  28        2.26      -13.62     16.39 o 
  -1   1  28      293.76      378.00     30.67 o 
   1   1  28      570.34      627.39     39.10 o 
   3   1  28        0.11       12.55     15.24 o 
   5   1  28       15.09       57.78     27.89 o 
   7   1  28      814.08      738.80     39.11 o 
   9   1  28      420.27      532.07     34.99 o 
  11   1  28       92.12      111.92     19.42 o 
 -14   2  28       31.67      -27.41     35.02 o 
 -12   2  28        4.96       -8.72     28.93 o 
 -10   2  28       86.60       44.53     28.51 o 
  -8   2  28       81.59      149.92     44.15 o 
  -6   2  28       57.99       55.32     51.77 o 
  -4   2  28        0.70       44.64     23.61 o 
  -2   2  28     1650.02     1727.92     94.40 o 
   0   2  28      583.59      646.14     55.05 o 
   2   2  28       16.05       20.27     15.70 o 
   4   2  28      510.38      463.51     34.88 o 
   6   2  28       59.01       62.92     16.78 o 
   8   2  28        5.82       21.04     17.13 o 
  10   2  28       19.76       42.74     18.71 o 
  12   2  28       34.29       55.55     20.36 o 
 -13   3  28       84.88       78.84     32.73 o 
 -11   3  28        6.89      -31.02     41.87 o 
  -9   3  28       69.63      112.88     33.59 o 
  -7   3  28       83.56       50.30     28.51 o 
  -5   3  28        3.20       19.61     26.23 o 
  -3   3  28       72.50       68.24     30.09 o 
  -1   3  28       22.19       15.23     31.97 o 
   1   3  28        0.43        2.94     21.40 o 
   3   3  28       38.66       11.49     23.61 o 
   5   3  28        1.05      -21.01     18.63 o 
   7   3  28        5.78      -13.70     22.61 o 
   9   3  28       50.95       79.93     31.22 o 
 -10   4  28       98.27       77.75     31.16 o 
  -8   4  28        2.15      -19.29     24.06 o 
  -6   4  28      203.93      165.10     40.36 o 
  -4   4  28       54.43       87.16     29.63 o 
  -2   4  28        0.68       40.24     38.06 o 
   0   4  28       56.33       37.70     27.31 o 
   2   4  28       83.78       57.15     27.74 o 
   4   4  28        8.92       13.84     31.97 o 
   6   4  28       59.83       55.45     27.93 o 
   8   4  28       75.07       80.46     32.24 o 
  -7   5  28       15.73        3.64     24.69 o 
  -5   5  28       82.23       99.01     44.91 o 
  -3   5  28       56.43       77.00     32.72 o 
  -1   5  28       31.10       54.26     39.59 o 
   1   5  28      201.07      269.62     42.90 o 
   3   5  28      126.73      138.35     37.04 o 
   5   5  28       28.15       38.51     27.31 o 
 -13   1  29       85.75      143.12     53.29 o 
 -11   1  29        1.03       16.75     33.50 o 
  -9   1  29      280.76      255.75     51.77 o 
  -7   1  29      316.08      288.65     58.70 o 
  -5   1  29       27.21        3.26     16.35 o 
  -3   1  29      134.91      115.05     23.99 o 
  -1   1  29      411.27      423.05     33.04 o 
   1   1  29       13.08       37.48     16.52 o 
   3   1  29     1545.34     1572.39     82.85 o 
   5   1  29     1654.40     1536.38     59.11 o 
   7   1  29       33.47       54.47     16.32 o 
   9   1  29        0.20       26.50     15.61 o 
  11   1  29      108.59      118.60     19.56 o 
 -12   2  29      242.97      345.61     73.08 o 
 -10   2  29       14.60       -2.18     34.26 o 
  -8   2  29        1.02      -21.02     22.05 o 
  -6   2  29       93.28       97.36     30.33 o 
  -4   2  29       74.05       79.85     31.00 o 
  -2   2  29       25.71       19.96     23.78 o 
   0   2  29        2.25      -18.39     20.12 o 
   2   2  29      411.19      310.69     35.35 o 
   4   2  29        0.21       -0.78     15.76 o 
   6   2  29      103.00      134.96     20.20 o 
   8   2  29        4.55      -22.64     15.09 o 
  10   2  29        0.01        6.67     17.58 o 
 -11   3  29        8.15       47.79     31.42 o 
  -9   3  29       59.23       93.29     30.72 o 
  -7   3  29       15.86       -2.94     24.06 o 
  -5   3  29       46.98       42.25     30.09 o 
  -3   3  29        1.89       12.94     22.61 o 
  -1   3  29        5.24       42.87     26.85 o 
   1   3  29      439.50      483.78     53.22 o 
   3   3  29        0.00       29.32     25.28 o 
   5   3  29      135.13      157.37     33.29 o 
   7   3  29       33.12       43.93     29.01 o 
   9   3  29       27.79       23.23     27.44 o 
  -8   4  29       31.21       50.68     34.26 o 
  -6   4  29      164.57      225.45     42.51 o 
  -4   4  29      147.68      160.83     37.63 o 
  -2   4  29        6.70       17.48     37.30 o 
   0   4  29      122.77      140.59     35.53 o 
   2   4  29      200.26      129.44     35.33 o 
   4   4  29       35.58       51.49     29.59 o 
   6   4  29      110.55       95.08     31.16 o 
  -3   5  29       35.95       -0.30     26.85 o 
  -1   5  29      160.56      203.13     42.42 o 
   1   5  29       23.74       23.24     26.23 o 
 -12   0  30        0.64        9.14     38.06 o 
 -10   0  30     1168.17     1234.75    121.80 o 
  -8   0  30      112.05       88.31     45.68 o 
  -6   0  30      598.24      583.12     82.22 o 
  -4   0  30      106.20      107.54     29.24 o 
  -2   0  30       37.72       19.79     23.68 o 
   0   0  30      255.35      231.70     46.44 o 
   2   0  30     1039.91     1141.01     75.27 o 
   4   0  30      295.16      315.55     44.59 o 
   6   0  30      492.43      399.47     50.05 o 
   8   0  30       95.07      117.56     32.51 o 
  10   0  30       64.98       61.78     26.07 o 
 -11   1  30      155.19      187.27     54.81 o 
  -9   1  30       47.31       36.54     36.54 o 
  -7   1  30        1.47        4.99     19.00 o 
  -5   1  30        0.64        3.60     18.33 o 
  -3   1  30       89.26       63.02     36.46 o 
  -1   1  30       80.57      115.73     25.00 o 
   1   1  30      179.09      212.10     25.10 o 
   3   1  30        8.73       32.26     17.02 o 
   5   1  30      181.49      215.84     28.03 o 
   7   1  30       65.90       59.04     17.99 o 
   9   1  30        1.71        4.26     14.09 o 
 -10   2  30      155.34      167.15     36.05 o 
  -8   2  30      231.17      261.65     79.17 o 
  -6   2  30      310.96      278.52     82.98 o 
  -4   2  30       40.64       51.13     26.66 o 
  -2   2  30        7.30       45.95     26.66 o 
   0   2  30       67.97       41.29     27.31 o 
   2   2  30       18.50       13.37     40.35 o 
   4   2  30       66.67       79.50     20.06 o 
   6   2  30      429.61      435.62     31.69 o 
   8   2  30       26.11       16.51     17.34 o 
  -9   3  30       60.09      100.68     45.68 o 
  -7   3  30       94.95      193.09     40.27 o 
  -5   3  30       49.05       84.52     58.62 o 
  -3   3  30      136.50      198.34     39.79 o 
  -1   3  30       60.23       85.21     31.16 o 
   1   3  30        0.44       -6.38     22.30 o 
   3   3  30       55.83       37.30     26.91 o 
   5   3  30        2.62        9.14     21.53 o 
   7   3  30       11.21       47.50     26.69 o 
  -6   4  30       18.76       38.99     28.83 o 
  -4   4  30        0.29       -7.95     26.36 o 
  -2   4  30       13.95      -28.72     24.06 o 
   0   4  30        8.72        6.22     24.69 o 
   2   4  30        5.16        6.16     24.69 o 
   4   4  30        2.11      -13.20     22.30 o 
 -11   1  31        0.89       44.15     41.11 o 
  -9   1  31      230.44      187.27     56.33 o 
  -7   1  31      286.83      204.02     57.86 o 
  -5   1  31      126.04       92.59     25.74 o 
  -3   1  31        1.84       45.06     22.22 o 
  -1   1  31      119.03       76.90     23.49 o 
   1   1  31      102.25      103.88     21.27 o 
   3   1  31      840.32      865.18     53.84 o 
   5   1  31      431.61      399.16     35.66 o 
   7   1  31       43.40       15.39     16.71 o 
 -10   2  31        3.73      -25.29     24.69 o 
  -8   2  31        0.10      -21.96     24.20 o 
  -6   2  31        5.40       15.57     26.36 o 
  -4   2  31      198.67      179.05     35.78 o 
  -2   2  31      279.20      208.33     39.79 o 
   0   2  31      174.68      191.26     38.21 o 
   2   2  31      227.87      222.34     55.57 o 
   4   2  31       60.22       86.27     24.58 o 
   6   2  31        7.06        7.26     21.06 o 
  -7   3  31       51.46       27.71     26.85 o 
  -5   3  31        0.18      -14.72     23.78 o 
  -3   3  31       50.83       75.78     32.82 o 
  -1   3  31        0.66       54.22     26.36 o 
   1   3  31        4.81      -14.20     22.98 o 
   3   3  31      104.92      149.63     51.77 o 
   5   3  31        9.14       15.16     32.73 o 
  -2   4  31      109.64       80.77     33.80 o 
   0   4  31       75.85       35.16     35.02 o 
  -8   0  32      320.26      458.27     77.65 o 
  -6   0  32       17.82      -41.11     27.41 o 
  -4   0  32      151.04      263.39     60.90 o 
  -2   0  32      130.04      131.88     34.40 o 
   0   0  32      331.73      462.44     52.21 o 
   2   0  32       24.73       26.75     26.36 o 
   4   0  32        4.60       -7.43     21.40 o 
   6   0  32       45.25       90.32     31.75 o 
  -9   1  32       14.90       16.75     38.06 o 
  -7   1  32      144.16      100.49     50.24 o 
  -5   1  32        5.45       11.76     23.94 o 
  -3   1  32      137.21      109.96     33.81 o 
  -1   1  32      233.88      237.39     33.58 o 
   1   1  32       20.60       25.75     17.86 o 
   3   1  32        0.49        9.87     17.14 o 
   5   1  32      222.23      251.96     30.57 o 
  -8   2  32       92.20      113.77     47.96 o 
  -6   2  32       11.08      -12.21     35.78 o 
  -4   2  32       89.14      118.87     35.76 o 
  -2   2  32       52.15       63.15     31.64 o 
   0   2  32       27.35       23.18     23.36 o 
   2   2  32        0.05       48.58     28.83 o 
   4   2  32      288.92      321.47     48.41 o 
  -3   3  32      283.89      439.64     55.98 o 
  -1   3  32        1.36        7.86     26.36 o 
   1   3  32       35.35       21.60     28.39 o 
  -5   1  33       52.46       38.33     27.93 o 
  -3   1  33      116.99      184.60     31.47 o 
  -1   1  33        3.43       15.18     20.99 o 
   1   1  33       46.35       36.99     30.40 o 
   3   1  33      200.62      193.66     27.52 o 
  -4   2  33        1.61       37.63     29.91 o 
  -2   2  33      641.89      746.68    122.56 o 
   0   2  33       27.33       -2.31     26.34 o 
                                                 
